# Supplementary material for: Amino Acid Variation in HLA Class II Proteins Is a Major Determinant of Humoral Response to Common Viruses
Source: Am J Hum Genet. 2015 Oct 8;97(5):738–43. doi: 10.1016/j.ajhg.2015.09.008 (PMC4667104; doi:10.1016/j.ajhg.2015.09.008)
Supplement: Table S4. Summary Association Results for Imputed Classical Four-Digit HLA Alleles [file mmc2.xlsx]

## Sheet: serostatus
Table S4. Summary Association Results for Imputed Classical Four-Digit HLA Alleles
Gene	Allele	CMV (P28)				CMV (P150)				EBV (EBNA)				HSV1				VZV				Influenza A				Influenza B				Measles				Mumps				Parvo				BKPyV				JCPyV
		OR	L95	U95	P	OR	L95	U95	P	OR	L95	U95	P	OR	L95	U95	P	OR	L95	U95	P	OR	L95	U95	P	OR	L95	U95	P	OR	L95	U95	P	OR	L95	U95	P	OR	L95	U95	P	OR	L95	U95	P	OR	L95	U95	P
HLA-A	0101	0.9494	0.7646	1.179	0.6378	0.9109	0.7318	1.134	0.4039	0.8198	0.5761	1.167	0.2697	1.043	0.8339	1.305	0.7118	0.6728	0.3692	1.226	0.1955	1.04	0.8316	1.299	0.7335	1.115	0.8636	1.439	0.4045	1.078	0.7205	1.614	0.7138	0.9969	0.7695	1.291	0.9811	1.133	0.8974	1.43	0.294	0.9156	0.5873	1.427	0.6971	1.151	0.9292	1.427	0.1976
HLA-A	0201	0.9235	0.8085	1.055	0.2407	0.9555	0.8357	1.092	0.5049	0.9283	0.7355	1.172	0.531	0.9492	0.8278	1.088	0.4548	0.9127	0.6121	1.361	0.6541	1.044	0.9092	1.198	0.543	0.9636	0.8191	1.134	0.6552	1.034	0.8086	1.322	0.7904	0.9718	0.8284	1.14	0.7256	0.9531	0.8277	1.097	0.5043	0.8887	0.6784	1.164	0.3916	0.922	0.8087	1.051	0.2249
HLA-A	0301	1.043	0.8869	1.226	0.6109	0.9797	0.8319	1.154	0.8053	0.9873	0.7377	1.321	0.9313	0.9323	0.7889	1.102	0.4102	1.138	0.6847	1.892	0.6173	0.9756	0.8249	1.154	0.7725	1.039	0.8533	1.265	0.7038	1.123	0.8211	1.535	0.4687	0.938	0.7721	1.14	0.5197	1.106	0.9283	1.318	0.259	0.7621	0.5553	1.046	0.09261	0.9229	0.7862	1.083	0.3263
HLA-A	1101	0.9279	0.715	1.204	0.5734	0.9426	0.7248	1.226	0.6594	0.8535	0.5476	1.33	0.484	1.081	0.8237	1.418	0.5748	1.112	0.4852	2.549	0.8015	0.8378	0.6462	1.086	0.1817	1.154	0.8548	1.557	0.3502	0.9959	0.6064	1.636	0.9871	1.44	1.017	2.038	0.03979	1.03	0.782	1.356	0.8346	1.011	0.5902	1.731	0.9693	0.8358	0.6481	1.078	0.1669
HLA-A	2301	1.311	0.8754	1.962	0.1889	1.363	0.9072	2.048	0.1359	1.034	0.5086	2.104	0.9255	0.8962	0.5947	1.351	0.6006	0.536	0.2115	1.359	0.1888	0.8618	0.574	1.294	0.4731	0.8907	0.5338	1.486	0.6577	1.106	0.5189	2.359	0.7936	0.7327	0.4689	1.145	0.1721	1.277	0.8118	2.01	0.2899	1.367	0.4964	3.766	0.545	0.9019	0.6069	1.34	0.6094
HLA-A	2402	0.9729	0.7902	1.198	0.7959	1.003	0.8135	1.237	0.9763	1.165	0.7993	1.698	0.4268	0.9205	0.745	1.137	0.4427	0.9413	0.5051	1.754	0.8489	1.026	0.8284	1.272	0.8123	1.04	0.8105	1.335	0.7568	1.079	0.7358	1.582	0.6973	1.26	0.9711	1.636	0.08198	0.9142	0.7372	1.134	0.4136	1.266	0.796	2.012	0.3194	1.046	0.8534	1.283	0.6628
HLA-A	2501	1.102	0.7475	1.626	0.6228	1.097	0.7422	1.622	0.6415	2.285	0.8245	6.33	0.1121	1.551	1.008	2.386	0.04582	1.632	0.3907	6.822	0.5018	0.7411	0.5025	1.093	0.1306	0.8316	0.5063	1.366	0.4664	1.125	0.5235	2.418	0.7626	1.104	0.6771	1.801	0.6912	0.946	0.626	1.429	0.792	1.711	0.6174	4.743	0.3016	1.143	0.775	1.685	0.5007
HLA-A	2601	1.155	0.8429	1.582	0.3703	1.247	0.9088	1.712	0.1712	1.173	0.656	2.099	0.5899	1.257	0.902	1.751	0.1767	0.8894	0.3604	2.195	0.7993	1.055	0.7617	1.461	0.7476	0.6833	0.4467	1.045	0.07907	0.7757	0.4638	1.297	0.3331	0.9633	0.6657	1.394	0.8428	1.03	0.7373	1.439	0.8621	0.988	0.5142	1.898	0.971	1.279	0.9349	1.749	0.124
HLA-A	2902	0.7477	0.4845	1.154	0.1889	0.8587	0.5568	1.324	0.4908	1.412	0.6203	3.215	0.4109	0.9893	0.6386	1.533	0.9615	1.163	0.2885	4.692	0.8315	0.9428	0.6112	1.454	0.7899	0.769	0.4428	1.336	0.3511	1.147	0.5034	2.614	0.7439	1.159	0.6814	1.971	0.5866	0.8709	0.5615	1.351	0.5371	1.825	0.5745	5.795	0.3077	1.293	0.8437	1.981	0.2383
HLA-A	3001	1.357	0.8274	2.227	0.2263	1.239	0.7536	2.039	0.3979	0.7509	0.3338	1.689	0.4885	1.23	0.7215	2.096	0.447	1.639	0.2231	12.04	0.6272	1.234	0.7196	2.116	0.445	0.8043	0.4229	1.53	0.5068	0.8005	0.3313	1.934	0.6211	1.092	0.5841	2.042	0.7827	0.8538	0.5073	1.437	0.5517	1.305	0.4033	4.221	0.657	0.8919	0.5441	1.462	0.6502
HLA-A	3101	0.9937	0.6868	1.438	0.9732	0.9708	0.6689	1.409	0.8762	0.5755	0.3274	1.011	0.0548	1.468	0.9738	2.213	0.06679	1.584	0.3856	6.508	0.5234	0.8339	0.5727	1.214	0.3433	0.797	0.4958	1.281	0.3489	0.7397	0.3839	1.425	0.3676	0.5942	0.3941	0.8959	0.01297	1.089	0.728	1.629	0.6781	1.257	0.5477	2.883	0.5897	1.209	0.833	1.754	0.3183
HLA-A	3201	1.093	0.787	1.519	0.5943	1.022	0.7339	1.425	0.8954	2.267	0.9854	5.216	0.05419	1.202	0.8449	1.709	0.3067	1.376	0.4274	4.431	0.5926	1.387	0.9654	1.994	0.07676	1.51	1.048	2.174	0.02679	1.02	0.5325	1.952	0.9534	1.01	0.6722	1.517	0.9619	1.027	0.7202	1.464	0.8839	1.179	0.5675	2.448	0.6595	1.09	0.7845	1.515	0.6069
HLA-A	6801	1.303	0.9534	1.78	0.09684	1.164	0.8504	1.594	0.3425	0.9776	0.5659	1.689	0.9352	0.8501	0.6172	1.171	0.32	2.327	0.5702	9.498	0.2391	0.9976	0.7214	1.38	0.9884	1.225	0.8528	1.759	0.2724	1.022	0.5748	1.817	0.9408	0.9123	0.6313	1.318	0.6253	0.7709	0.5594	1.062	0.1116	1.303	0.6352	2.672	0.4704	1.11	0.8134	1.516	0.5098
HLA-B	0702	0.9359	0.7887	1.11	0.4474	0.8598	0.723	1.023	0.08779	0.9393	0.6967	1.266	0.6809	0.7968	0.669	0.9489	0.01082	1.095	0.6384	1.878	0.7416	1.785	1.466	2.173	7.788e-09	0.9522	0.7711	1.176	0.6492	1.723	1.192	2.493	0.003842	0.8049	0.6592	0.9828	0.03313	1.02	0.8499	1.224	0.8304	0.884	0.6308	1.239	0.4739	0.7562	0.6384	0.8958	0.001227
HLA-B	0801	0.9277	0.7228	1.191	0.5552	0.8292	0.6437	1.068	0.1471	0.728	0.4862	1.09	0.1231	1.133	0.8749	1.467	0.3442	0.9457	0.4337	2.062	0.8883	0.722	0.5617	0.9281	0.01101	1.171	0.8731	1.57	0.2923	0.8398	0.5406	1.305	0.4371	1.122	0.8286	1.519	0.4567	0.9977	0.7653	1.301	0.9866	1.125	0.6564	1.928	0.6681	1.299	1.013	1.664	0.03891
HLA-B	1302	1.026	0.7491	1.405	0.873	1.099	0.8005	1.508	0.5595	1.149	0.626	2.109	0.654	1.37	0.9688	1.936	0.075	0.6745	0.2917	1.56	0.3571	1.089	0.7818	1.516	0.6146	0.7268	0.4819	1.096	0.1279	0.8455	0.4718	1.515	0.573	0.6547	0.459	0.9337	0.01937	1.037	0.7395	1.455	0.8317	3.665	1.162	11.56	0.02665	0.6738	0.493	0.921	0.01327
HLA-B	1402	1.363	0.8547	2.173	0.1936	1.316	0.8244	2.102	0.2496	0.5009	0.2538	0.9885	0.04621	0.7255	0.4509	1.167	0.1861	1.66	0.2311	11.92	0.6144	0.5827	0.3694	0.9191	0.02019	1.053	0.6096	1.819	0.8527	0.6525	0.2894	1.472	0.3036	0.8716	0.4966	1.53	0.6322	1.069	0.6468	1.766	0.7949	2.157	0.532	8.742	0.2818	1.186	0.7436	1.891	0.4741
HLA-B	1501	1.104	0.8843	1.377	0.3832	0.9417	0.752	1.179	0.6003	1.052	0.6988	1.585	0.8067	1.382	1.085	1.76	0.008713	1.003	0.4964	2.025	0.9941	0.8962	0.7131	1.126	0.3472	0.8449	0.6401	1.115	0.2343	1.087	0.7029	1.682	0.7069	1.127	0.8501	1.494	0.4057	1.154	0.9036	1.473	0.2513	1.08	0.6834	1.708	0.7409	1.207	0.966	1.507	0.09796
HLA-B	1801	1.239	0.9495	1.616	0.1146	1.281	0.98	1.674	0.06996	3.064	1.424	6.592	0.004182	1.106	0.8352	1.466	0.4809	1.033	0.4522	2.362	0.9379	1.106	0.8351	1.465	0.4817	0.8314	0.5917	1.168	0.2874	1.295	0.7486	2.24	0.3553	1.031	0.743	1.43	0.8555	0.7297	0.5558	0.9579	0.0232	0.9075	0.5308	1.552	0.7229	1.106	0.8478	1.442	0.4583
HLA-B	2705	0.9365	0.6838	1.283	0.6826	1.136	0.8306	1.555	0.4242	1.79	0.9279	3.455	0.08242	0.9419	0.6857	1.294	0.7115	0.4785	0.2353	0.9729	0.04176	0.8337	0.6079	1.144	0.2594	1.001	0.6797	1.474	0.9965	0.5974	0.3734	0.9557	0.03163	0.908	0.6329	1.302	0.6	0.8958	0.6467	1.241	0.5082	1.56	0.7182	3.387	0.2613	1.235	0.9055	1.684	0.1827
HLA-B	3501	0.8561	0.6737	1.088	0.2035	0.861	0.676	1.097	0.2251	0.7686	0.5203	1.136	0.1864	1.153	0.8996	1.479	0.2604	1.039	0.4964	2.174	0.9195	0.6728	0.5312	0.8521	0.001009	0.8486	0.6276	1.148	0.2865	0.9008	0.5866	1.383	0.633	1.745	1.252	2.432	0.001011	1.028	0.7986	1.324	0.8284	0.8255	0.5217	1.306	0.4128	1.006	0.7958	1.272	0.96
HLA-B	3503	1.297	0.8673	1.938	0.2055	1.234	0.8229	1.851	0.3089	3.223	1.013	10.26	0.04753	1.048	0.6878	1.596	0.8281	NA	NA	NA	NA	1.024	0.6783	1.547	0.9095	1.413	0.9109	2.191	0.1228	1.199	0.5152	2.791	0.6735	1.011	0.6197	1.648	0.9664	1.394	0.8853	2.195	0.1516	1.591	0.5792	4.37	0.3678	1.115	0.7484	1.662	0.5916
HLA-B	3701	0.9273	0.5509	1.561	0.7765	1.048	0.6209	1.768	0.8612	0.8188	0.3512	1.909	0.6436	0.8411	0.4947	1.43	0.5231	0.2938	0.1197	0.721	0.007496	1.255	0.7132	2.208	0.4309	1.432	0.8055	2.546	0.2213	2.358	0.5643	9.856	0.2397	0.9028	0.4859	1.677	0.7462	1.657	0.8855	3.101	0.1142	1.702	0.4217	6.867	0.4552	1.18	0.7001	1.988	0.5345
HLA-B	3801	1.145	0.7481	1.751	0.5334	1.253	0.8166	1.923	0.3016	1.332	0.5435	3.265	0.5307	0.7037	0.4571	1.083	0.1103	1.136	0.2832	4.56	0.8569	1.008	0.6539	1.554	0.9713	1.055	0.6457	1.725	0.8295	0.8677	0.3935	1.913	0.725	1.653	0.8961	3.05	0.1076	1.269	0.794	2.028	0.3194	1.082	0.442	2.651	0.8623	1.275	0.8334	1.952	0.2624
HLA-B	3901	1.322	0.7917	2.207	0.2861	1.22	0.7272	2.045	0.4518	0.8118	0.3431	1.921	0.6352	0.9627	0.5672	1.634	0.8882	NA	NA	NA	NA	0.83	0.4958	1.39	0.4786	0.696	0.3499	1.384	0.3015	0.659	0.2888	1.504	0.3218	1.037	0.5559	1.934	0.9094	0.6587	0.3923	1.106	0.1143	0.8605	0.3128	2.367	0.7711	0.7207	0.4327	1.2	0.2082
HLA-B	4001	0.943	0.7189	1.237	0.6719	0.9052	0.6885	1.19	0.4757	0.6578	0.4302	1.006	0.05324	0.9214	0.6975	1.217	0.5643	0.7228	0.3456	1.512	0.3885	1.122	0.8415	1.496	0.4326	1.294	0.9482	1.766	0.1042	0.8275	0.5102	1.342	0.4427	0.7675	0.562	1.048	0.09608	0.8896	0.6698	1.181	0.4191	1.674	0.8514	3.293	0.1352	0.8722	0.6671	1.14	0.3175
HLA-B	4002	1.262	0.754	2.111	0.3761	1.057	0.6263	1.782	0.8365	1.472	0.5235	4.136	0.4638	0.7655	0.4526	1.295	0.319	0.7652	0.187	3.132	0.7098	0.6137	0.368	1.023	0.06123	0.7647	0.3828	1.528	0.4474	0.5701	0.2626	1.237	0.1552	0.9051	0.493	1.662	0.7477	1.27	0.707	2.281	0.4239	1.223	0.3813	3.925	0.7346	0.9307	0.5575	1.554	0.7836
HLA-B	4402	0.7823	0.6264	0.9769	0.03028	0.8428	0.6748	1.053	0.1316	1.133	0.7621	1.685	0.5369	0.9902	0.7919	1.238	0.9308	1.32	0.6353	2.744	0.4566	0.9576	0.7644	1.2	0.7062	1.206	0.931	1.562	0.156	1.092	0.7317	1.631	0.6658	0.9845	0.7595	1.276	0.9059	1.142	0.8987	1.45	0.2778	0.9225	0.5932	1.435	0.7203	1.198	0.9645	1.488	0.1024
HLA-B	4403	0.9703	0.7044	1.336	0.8535	1.035	0.7492	1.429	0.8366	1.51	0.7888	2.891	0.2135	0.9838	0.7073	1.369	0.9229	2.251	0.5517	9.185	0.258	0.832	0.6025	1.149	0.2639	0.8165	0.5413	1.232	0.3337	0.8889	0.5032	1.57	0.685	0.8381	0.5789	1.213	0.3495	0.677	0.4902	0.935	0.01789	1.053	0.5286	2.098	0.8828	1.119	0.8141	1.538	0.4889
HLA-B	4901	0.8428	0.4856	1.463	0.5433	0.8257	0.4719	1.445	0.5024	0.7575	0.3372	1.702	0.5013	0.6144	0.3587	1.052	0.07612	0.7213	0.1739	2.992	0.6526	0.8745	0.5115	1.495	0.6241	1.225	0.6647	2.257	0.5154	1.694	0.5118	5.607	0.3881	0.9872	0.5258	1.854	0.9681	0.814	0.4721	1.404	0.4591	0.3272	0.1522	0.7032	0.004211	1.125	0.6598	1.918	0.6654
HLA-B	5001	1.133	0.6763	1.898	0.6356	1.261	0.7506	2.12	0.3808	0.6689	0.3092	1.447	0.307	0.7752	0.4621	1.301	0.3348	0.5231	0.1578	1.735	0.2894	1.18	0.6912	2.016	0.5437	1.279	0.7191	2.275	0.4023	0.5667	0.256	1.255	0.1614	0.5771	0.3357	0.9922	0.0468	0.7335	0.4388	1.226	0.237	0.5338	0.2239	1.273	0.1567	0.8624	0.5226	1.423	0.5625
HLA-B	5101	0.9502	0.7289	1.239	0.706	1.056	0.8097	1.378	0.6861	0.8122	0.5258	1.255	0.3484	1.342	1.015	1.776	0.03916	2.384	0.7457	7.621	0.1429	0.8191	0.6288	1.067	0.1388	1.254	0.9244	1.7	0.1459	1.064	0.6519	1.738	0.803	1.44	1.023	2.026	0.03674	1.22	0.913	1.629	0.179	0.7079	0.4349	1.152	0.1648	0.9586	0.7399	1.242	0.7488
HLA-B	5201	1.367	0.7474	2.502	0.31	1.37	0.7469	2.514	0.3089	0.4317	0.1978	0.9422	0.03491	1.344	0.7145	2.529	0.359	1.263	0.1739	9.173	0.8174	0.9307	0.5229	1.656	0.8071	0.9767	0.4927	1.936	0.9462	0.471	0.2002	1.108	0.08451	1.123	0.5552	2.271	0.7473	0.9747	0.5312	1.789	0.934	0.2306	0.1087	0.4893	0.0001323	0.4083	0.2252	0.7402	0.003166
HLA-B	5501	1.588	0.9636	2.616	0.06961	1.863	1.122	3.094	0.01623	0.946	0.3981	2.248	0.9	0.9429	0.5657	1.571	0.8215	0.5765	0.1748	1.902	0.3657	1.654	0.9384	2.914	0.08187	1.46	0.8405	2.536	0.1792	1.125	0.4348	2.913	0.8076	0.9866	0.5452	1.786	0.9646	1.155	0.6741	1.978	0.6004	1.392	0.4294	4.51	0.5818	0.8953	0.5501	1.457	0.6564
HLA-B	5701	0.9763	0.707	1.348	0.8843	0.9764	0.7048	1.353	0.8856	1.108	0.6182	1.984	0.7312	0.9523	0.6832	1.327	0.7729	0.8027	0.3237	1.991	0.6354	1.136	0.8057	1.601	0.4677	0.8208	0.5416	1.244	0.3517	1.043	0.5662	1.922	0.8923	0.6971	0.4857	1.001	0.05043	0.9257	0.6588	1.301	0.6563	0.8389	0.4473	1.574	0.5843	1.08	0.7829	1.489	0.6398
HLA-C	0102	0.8769	0.6449	1.192	0.4019	1.066	0.7852	1.446	0.6835	1.169	0.6654	2.053	0.5872	1.574	1.125	2.202	0.008182	2.211	0.5533	8.833	0.2616	0.7483	0.5526	1.013	0.06083	1.149	0.8016	1.647	0.4497	0.7757	0.4706	1.279	0.3193	1.21	0.8224	1.78	0.3335	0.9953	0.7216	1.373	0.9772	1.042	0.5525	1.964	0.8998	0.8812	0.6534	1.189	0.4074
HLA-C	0202	1	0.7723	1.296	0.9979	1.036	0.7988	1.345	0.7874	1.643	0.9673	2.791	0.06621	0.9365	0.7205	1.217	0.624	0.5865	0.3154	1.091	0.09183	0.8886	0.683	1.156	0.3791	0.7861	0.5586	1.106	0.1676	0.7201	0.4782	1.084	0.1159	1.006	0.7408	1.365	0.9712	0.9772	0.7435	1.284	0.8684	0.979	0.5776	1.659	0.937	1.163	0.9007	1.502	0.2465
HLA-C	0303	1.049	0.8065	1.365	0.7208	1.017	0.7797	1.327	0.8995	0.9549	0.606	1.505	0.8424	1.171	0.8873	1.545	0.265	0.6844	0.3394	1.38	0.2894	1.078	0.817	1.421	0.597	1.016	0.7378	1.398	0.9245	1.134	0.6885	1.867	0.6219	0.9742	0.7096	1.337	0.8715	1.17	0.8758	1.563	0.2881	1.129	0.6433	1.982	0.6721	1.193	0.9175	1.55	0.188
HLA-C	0304	1.053	0.8497	1.305	0.6371	0.9678	0.7792	1.202	0.7672	0.6841	0.4826	0.9698	0.03297	1.023	0.8184	1.28	0.8391	0.7278	0.4013	1.32	0.2956	1.058	0.844	1.327	0.623	1.128	0.8734	1.456	0.3565	0.9651	0.6427	1.449	0.864	0.9556	0.7362	1.24	0.7328	1.106	0.8752	1.398	0.3988	1.404	0.8565	2.301	0.1785	0.9468	0.7649	1.172	0.6155
HLA-C	0401	1.006	0.8388	1.206	0.9516	0.9962	0.8294	1.197	0.9677	0.9899	0.7199	1.361	0.9502	1.066	0.8831	1.286	0.5072	1.185	0.6583	2.133	0.5716	0.7388	0.6161	0.8859	0.001083	0.9414	0.7541	1.175	0.5939	0.7733	0.5639	1.06	0.1106	1.279	1.016	1.609	0.03585	0.9867	0.815	1.195	0.8907	1.009	0.6931	1.468	0.9636	0.985	0.8242	1.177	0.8681
HLA-C	0501	0.8259	0.6557	1.04	0.1042	0.8905	0.7068	1.122	0.3254	1.142	0.7475	1.746	0.5385	0.9605	0.7594	1.215	0.7368	1.337	0.6125	2.916	0.4663	0.955	0.7545	1.209	0.7019	1.115	0.8488	1.464	0.4353	0.9755	0.6419	1.483	0.9077	1.176	0.8831	1.566	0.2674	1.143	0.8902	1.469	0.294	0.7849	0.5079	1.213	0.2756	1.181	0.941	1.482	0.1512
HLA-C	0602	1.146	0.9447	1.389	0.1669	1.174	0.9664	1.427	0.1061	0.9741	0.6906	1.374	0.8813	0.9384	0.768	1.147	0.5343	0.5881	0.3536	0.9779	0.04074	1.129	0.9209	1.383	0.2436	0.877	0.6907	1.114	0.2815	1.075	0.7334	1.575	0.7111	0.6325	0.5078	0.7879	4.357e-05	1.01	0.8223	1.242	0.9209	1.443	0.913	2.282	0.1163	0.8833	0.7296	1.069	0.203
HLA-C	0701	1.028	0.8465	1.249	0.7777	0.9586	0.7874	1.167	0.6734	1.096	0.7754	1.55	0.6024	1.138	0.9287	1.394	0.2125	0.8297	0.4685	1.469	0.522	0.8604	0.7059	1.049	0.1363	1.115	0.8846	1.406	0.3566	1.051	0.7317	1.508	0.789	1.053	0.8317	1.333	0.6691	0.9466	0.7706	1.163	0.6014	0.7804	0.5314	1.146	0.2058	1.33	1.094	1.617	0.004202
HLA-C	0702	0.9682	0.8194	1.144	0.7041	0.8928	0.7541	1.057	0.1882	0.9408	0.7028	1.26	0.6819	0.8107	0.6835	0.9615	0.01591	1.296	0.7435	2.258	0.3608	1.693	1.402	2.045	4.53e-08	0.9934	0.8104	1.218	0.9491	1.797	1.251	2.582	0.001522	0.7819	0.6439	0.9496	0.01307	1.008	0.8436	1.204	0.9328	0.9412	0.6729	1.317	0.7234	0.7843	0.6651	0.925	0.003902
HLA-C	0704	0.7555	0.4872	1.172	0.2104	0.7316	0.4693	1.141	0.1678	1.456	0.622	3.409	0.3865	0.8556	0.5544	1.32	0.4811	NA	NA	NA	NA	1.165	0.7377	1.841	0.5118	1.013	0.5994	1.713	0.9604	1.784	0.7018	4.535	0.2239	0.8663	0.5294	1.418	0.5678	0.8505	0.5439	1.33	0.4778	1.923	0.5984	6.177	0.2723	0.8458	0.5544	1.29	0.4369
HLA-C	0802	1.182	0.7935	1.76	0.4111	1.153	0.7727	1.719	0.4864	0.6898	0.3571	1.333	0.269	0.7777	0.5145	1.176	0.233	1.091	0.2725	4.371	0.9018	0.734	0.4939	1.091	0.1261	1.022	0.6413	1.628	0.928	0.5715	0.2866	1.139	0.112	1.053	0.6273	1.767	0.8453	1.134	0.7328	1.755	0.5723	1.975	0.6331	6.16	0.241	1.386	0.9185	2.092	0.12
HLA-C	1202	1.332	0.724	2.45	0.3569	1.32	0.7155	2.436	0.3741	0.4996	0.2197	1.136	0.0979	1.319	0.6993	2.488	0.3925	1.25	0.1721	9.078	0.8253	0.8291	0.4673	1.471	0.5218	0.8801	0.4327	1.79	0.7245	0.4679	0.1987	1.102	0.08218	0.9777	0.4942	1.934	0.9484	1.135	0.6008	2.143	0.6968	0.2236	0.1052	0.4752	9.837e-05	0.4261	0.2343	0.7748	0.005169
HLA-C	1203	1.108	0.8497	1.444	0.45	1.194	0.9142	1.56	0.1929	1.228	0.7253	2.079	0.4444	0.9139	0.6943	1.203	0.5211	2.196	0.6924	6.962	0.1817	0.9625	0.7346	1.261	0.7818	0.7098	0.503	1.002	0.05101	1.006	0.6025	1.681	0.9806	1.475	1.029	2.116	0.03454	0.8011	0.6101	1.052	0.1106	0.9356	0.5467	1.601	0.8083	0.9481	0.7304	1.231	0.6892
HLA-C	1402	0.6755	0.3865	1.181	0.1685	0.6843	0.3905	1.199	0.1851	0.635	0.2892	1.394	0.2577	0.9958	0.573	1.731	0.9882	1.51	0.2034	11.21	0.6871	0.9585	0.5543	1.657	0.8795	1.527	0.8476	2.751	0.1587	1.903	0.5693	6.364	0.2959	1.165	0.6038	2.249	0.6485	1.111	0.6264	1.972	0.7182	0.9381	0.3296	2.67	0.9047	1.07	0.6303	1.816	0.8024
HLA-C	1502	0.951	0.5653	1.6	0.8498	1.195	0.7067	2.021	0.5063	0.7943	0.3404	1.853	0.5942	1.577	0.8883	2.8	0.1198	1.526	0.2189	10.64	0.6697	0.6371	0.3866	1.05	0.07684	1.735	0.9978	3.017	0.05093	1.813	0.5598	5.869	0.3211	3.123	1.246	7.825	0.01514	0.751	0.4477	1.26	0.278	1.032	0.3343	3.183	0.957	0.9934	0.5996	1.646	0.9796
HLA-C	1601	0.7407	0.4744	1.157	0.1868	0.8221	0.5258	1.285	0.3904	1.315	0.5822	2.971	0.5099	0.9036	0.5787	1.411	0.6559	2.08	0.2978	14.53	0.4602	0.9791	0.6264	1.53	0.9261	0.9773	0.5773	1.654	0.9318	1.606	0.5968	4.32	0.3483	1.044	0.6152	1.772	0.8731	0.6427	0.417	0.9905	0.04517	0.8104	0.3542	1.854	0.6185	1.279	0.824	1.984	0.2729
HLA-C	1701	1.013	0.5594	1.834	0.9664	1.159	0.6396	2.102	0.6259	1.6	0.4832	5.3	0.4416	1.023	0.5584	1.874	0.9412	0.6126	0.1442	2.603	0.5067	1.519	0.7863	2.936	0.2133	0.6549	0.2865	1.497	0.3156	0.5669	0.2403	1.337	0.1948	1.572	0.7222	3.423	0.2542	0.7144	0.3953	1.291	0.2654	2.658	0.3626	19.48	0.3361	0.9943	0.5559	1.778	0.9846
HLA-DPA1	0103	1.08873	0.929368	1.2747	0.2912	0.9811	0.8366	1.15	0.8143	0.9874	0.7457	1.307	0.9295	0.993049	0.84317	1.16973	0.9329	0.817661	0.481232	1.38966	0.4571	0.888099	0.75358	1.04701	0.1579	0.985222	0.816993	1.18835	0.8776	1.0784	0.803213	1.44802	0.6157	0.887311	0.729395	1.07968	0.2329	0.9465	0.8006	1.119	0.5199	1.11111	0.807103	1.52952	0.5184	0.8985	0.7691	1.05	0.177
HLA-DPA1	0201	0.9195	0.7703	1.098	0.3528	0.9315	0.7789	1.114	0.4373	1.005	0.7343	1.376	0.975	1.022	0.8509	1.228	0.8146	1.12	0.6263	2.003	0.7023	1.14	0.9479	1.372	0.1637	0.9942	0.8044	1.229	0.9574	0.8285	0.6034	1.138	0.2447	1.09	0.8773	1.355	0.4357	0.9236	0.7664	1.113	0.4034	1.132	0.7667	1.67	0.5339	0.8794	0.739	1.046	0.1473
HLA-DPA1	0202	0.8786	0.6316	1.222	0.4419	1.115	0.8007	1.552	0.5199	0.8162	0.46	1.448	0.4874	0.8371	0.5967	1.174	0.3031	1.988	0.4875	8.105	0.338	1.045	0.7435	1.468	0.8015	0.9555	0.6472	1.411	0.8188	1.616	0.7342	3.555	0.2332	1.104	0.7266	1.677	0.6429	0.9927	0.6981	1.412	0.9675	0.6811	0.3823	1.214	0.1925	0.9882	0.7144	1.367	0.9427
HLA-DPB1	0101	0.9205	0.6982	1.214	0.557	0.9472	0.7168	1.252	0.7032	0.9628	0.5913	1.567	0.8787	0.9477	0.7125	1.26	0.7117	1.444	0.5142	4.057	0.4854	1.306	0.9693	1.758	0.07926	1.217	0.8818	1.679	0.2324	0.9019	0.5469	1.487	0.6859	1.495	1.034	2.161	0.03273	0.9349	0.6961	1.256	0.6544	1.195	0.6328	2.255	0.5834	1.075	0.8168	1.414	0.6071
HLA-DPB1	0201	0.9569	0.8079	1.133	0.6101	0.9634	0.8122	1.143	0.6685	1.351	0.9748	1.871	0.07085	0.9428	0.7913	1.123	0.5102	0.7658	0.4734	1.239	0.2771	0.9914	0.8336	1.179	0.9225	1.122	0.9209	1.368	0.2527	0.9943	0.7243	1.365	0.9718	0.8281	0.679	1.01	0.06252	0.9481	0.7942	1.132	0.5558	1.088	0.762	1.554	0.6418	1.038	0.8784	1.227	0.6602
HLA-DPB1	0301	1.184	0.9702	1.445	0.09647	1.131	0.9253	1.383	0.2292	0.5255	0.3892	0.7095	2.67e-05	0.846	0.6902	1.037	0.1073	0.9466	0.5183	1.729	0.8582	1.025	0.8331	1.26	0.817	0.978	0.7659	1.249	0.8586	0.9597	0.6723	1.37	0.8206	1.096	0.86	1.396	0.4598	1.031	0.8323	1.277	0.7805	1.14	0.7377	1.763	0.5546	1.145	0.9394	1.395	0.1802
HLA-DPB1	0401	0.9855	0.8742	1.111	0.8118	1.002	0.8877	1.13	0.9784	0.9928	0.8029	1.228	0.9471	1.09	0.9625	1.234	0.1743	1.584	1.071	2.343	0.02138	1.008	0.8908	1.142	0.8941	0.9553	0.826	1.105	0.5381	0.9964	0.7969	1.246	0.9747	1.007	0.8709	1.164	0.9267	1.06	0.933	1.205	0.3699	0.843	0.6588	1.079	0.1745	0.989	0.8784	1.113	0.8544
HLA-DPB1	0402	1.063	0.8883	1.271	0.5061	0.9934	0.8287	1.191	0.9431	1.306	0.9308	1.831	0.1224	0.9544	0.7934	1.148	0.6209	0.5576	0.3484	0.8925	0.01493	0.7734	0.6451	0.9272	0.005484	0.9183	0.7357	1.146	0.4512	1.227	0.8638	1.742	0.2535	1.022	0.8229	1.27	0.8427	0.9635	0.7965	1.165	0.7015	1.116	0.7573	1.646	0.5781	0.9909	0.8298	1.183	0.9194
HLA-DPB1	0501	1.326	0.8793	2	0.1781	1.415	0.9349	2.142	0.1007	0.9594	0.4348	2.117	0.9182	0.6439	0.4245	0.9767	0.03837	NA	NA	NA	NA	1.003	0.6542	1.539	0.9879	1.031	0.6331	1.678	0.903	0.8601	0.3829	1.932	0.7152	0.6898	0.4301	1.106	0.1233	1.256	0.7874	2.005	0.3384	0.9857	0.4262	2.279	0.9731	1.211	0.8015	1.831	0.3629
HLA-DPB1	0601	0.5582	0.3115	1	0.05006	0.6354	0.3564	1.133	0.1243	1.895	0.5791	6.201	0.2906	1.565	0.8674	2.825	0.1369	0.7333	0.1736	3.097	0.673	1.776	0.9328	3.383	0.08041	1.058	0.5488	2.041	0.8654	0.9189	0.3508	2.407	0.8633	0.7501	0.4067	1.384	0.3574	1.231	0.6758	2.244	0.4965	1.189	0.3651	3.872	0.7739	0.8861	0.5187	1.514	0.6582
HLA-DPB1	0901	0.9437	0.5647	1.577	0.8249	0.8893	0.5281	1.498	0.659	0.6583	0.3037	1.427	0.2893	1.09	0.6426	1.848	0.7497	0.8133	0.1931	3.426	0.7782	1.174	0.6888	2	0.5556	0.9935	0.5391	1.831	0.9834	1.127	0.4347	2.924	0.8052	0.9816	0.5404	1.783	0.9513	0.9317	0.5456	1.591	0.7956	1.818	0.4383	7.541	0.4102	0.7845	0.4764	1.292	0.3401
HLA-DPB1	1301	0.8186	0.5302	1.264	0.3664	0.7475	0.4812	1.161	0.1952	1.702	0.6747	4.296	0.2599	1.139	0.7254	1.787	0.5726	0.7367	0.2253	2.409	0.6133	1.094	0.699	1.712	0.6948	0.9279	0.5502	1.565	0.7791	0.7376	0.3538	1.538	0.4168	1.141	0.6691	1.947	0.6276	0.9206	0.587	1.444	0.7184	0.9036	0.3855	2.118	0.8157	0.6056	0.3957	0.9269	0.0209
HLA-DPB1	1401	0.9175	0.5116	1.646	0.7727	1.101	0.6121	1.98	0.7485	2.264	0.5377	9.532	0.2652	1.708	0.8854	3.296	0.1103	1.221	0.1649	9.043	0.845	0.6656	0.3763	1.177	0.1619	1.781	0.9583	3.31	0.06799	0.3702	0.1621	0.8453	0.01832	0.7536	0.3912	1.452	0.3976	0.6543	0.3654	1.171	0.1535	0.5242	0.203	1.353	0.1819	1.078	0.607	1.913	0.7987
HLA-DPB1	1701	1.011	0.598	1.709	0.968	1.027	0.6047	1.745	0.921	0.7031	0.3077	1.607	0.4037	1.009	0.5843	1.743	0.9735	0.7126	0.1693	3	0.6441	1.116	0.6447	1.931	0.6957	0.8302	0.4322	1.595	0.5765	0.6725	0.2743	1.649	0.3859	0.9723	0.5165	1.83	0.9307	1.018	0.5823	1.78	0.95	1.844	0.4442	7.654	0.3995	0.7076	0.4227	1.185	0.1882
HLA-DQA1	0101	0.9235	0.778	1.096	0.3633	0.9695	0.8159	1.152	0.7249	1.06	0.7781	1.444	0.7113	1	0.8381	1.194	0.9966	1.051	0.6141	1.8	0.855	0.6135	0.5166	0.7286	2.532e-08	0.8696	0.7023	1.077	0.1999	1.078	0.7769	1.495	0.6542	0.9802	0.7971	1.205	0.8495	1.015	0.8457	1.217	0.8762	1.137	0.7903	1.637	0.4884	1.012	0.8549	1.199	0.8868
HLA-DQA1	0102	0.9383	0.8102	1.087	0.3946	0.9663	0.8335	1.12	0.6491	1.061	0.8192	1.375	0.6531	0.9644	0.8297	1.121	0.6367	1.065	0.6761	1.678	0.7854	1.538	1.309	1.806	1.563e-07	0.9979	0.8347	1.193	0.9817	1.236	0.9338	1.635	0.1387	1.025	0.8593	1.222	0.787	0.9536	0.8171	1.113	0.5469	1.213	0.8789	1.675	0.2398	0.6447	0.557	0.7463	4.106e-09
HLA-DQA1	0103	1.084	0.8712	1.348	0.4711	1.084	0.8697	1.351	0.4725	1.022	0.6924	1.508	0.9129	0.8701	0.6956	1.088	0.2232	2	0.8122	4.926	0.1317	0.7484	0.602	0.9305	0.009104	1.214	0.943	1.562	0.1326	0.8207	0.5617	1.199	0.3071	1.096	0.8383	1.434	0.5014	0.9305	0.7394	1.171	0.5395	0.665	0.4497	0.9834	0.04099	1.225	0.9855	1.522	0.06752
HLA-DQA1	0201	0.8452	0.7052	1.013	0.06867	0.9094	0.7581	1.091	0.3066	1.087	0.7822	1.51	0.6196	0.9326	0.7739	1.124	0.4637	0.7747	0.4638	1.294	0.3296	1.031	0.8556	1.242	0.7488	0.7973	0.636	0.9995	0.04954	0.7872	0.5699	1.087	0.1466	0.7987	0.6464	0.9869	0.03734	0.8958	0.7421	1.081	0.2516	0.7422	0.5295	1.04	0.08356	0.966	0.8087	1.154	0.7025
HLA-DQA1	0301	1.031	0.8791	1.209	0.7066	0.9934	0.8457	1.167	0.9359	0.7893	0.6055	1.029	0.08018	1.238	1.045	1.465	0.01336	2.21	1.125	4.339	0.02128	1.097	0.9277	1.297	0.2788	1.169	0.9675	1.412	0.1058	1.356	0.981	1.875	0.06519	1.031	0.849	1.252	0.7577	1.268	1.062	1.515	0.008838	1.041	0.7433	1.459	0.8136	1.145	0.9766	1.342	0.09541
HLA-DQA1	0401	1.017	0.6928	1.492	0.9322	1.012	0.6879	1.489	0.951	0.7322	0.4007	1.338	0.3109	0.8542	0.5774	1.264	0.4306	0.9589	0.2975	3.091	0.9439	1.278	0.8402	1.943	0.2519	0.9157	0.5666	1.48	0.7191	0.9316	0.4668	1.859	0.8407	1.098	0.6823	1.766	0.701	1.235	0.8068	1.889	0.3316	0.8997	0.4286	1.888	0.78	1.645	1.107	2.445	0.01383
HLA-DQA1	0501	1.15	1.003	1.319	0.04597	1.071	0.9324	1.23	0.3328	1.091	0.8556	1.392	0.4813	0.9929	0.8619	1.144	0.9214	0.587	0.3984	0.8648	0.007046	0.9749	0.8463	1.123	0.7241	1.032	0.8744	1.219	0.7074	0.827	0.6483	1.055	0.1263	1.052	0.8913	1.241	0.5502	0.9348	0.8083	1.081	0.3633	1.13	0.8407	1.518	0.4184	1.164	1.016	1.333	0.02906
HLA-DQB1	0201	1.079	0.8773	1.328	0.4699	0.9669	0.7838	1.193	0.7529	0.7975	0.5676	1.12	0.192	1.18	0.9497	1.467	0.1349	0.7729	0.4229	1.413	0.4026	0.9833	0.7946	1.217	0.8768	1.222	0.9598	1.557	0.1037	1.02	0.6966	1.492	0.9207	1.249	0.9639	1.619	0.09258	1.07	0.8556	1.338	0.5532	1.075	0.6855	1.685	0.7531	1.177	0.9575	1.446	0.1218
HLA-DQB1	0202	0.7885	0.6384	0.9738	0.02736	0.8908	0.7214	1.1	0.2828	0.9266	0.6438	1.334	0.6816	0.8862	0.7148	1.099	0.2704	1.147	0.5797	2.27	0.6933	0.9828	0.7934	1.217	0.8735	0.7941	0.6111	1.032	0.0846	0.8451	0.5758	1.24	0.3898	0.7818	0.6135	0.9963	0.04658	0.8784	0.7071	1.091	0.2414	0.7706	0.5218	1.138	0.1902	0.9547	0.7775	1.172	0.6581
HLA-DQB1	0301	1.175	1.014	1.361	0.03155	1.137	0.9806	1.318	0.08894	1.08	0.8291	1.407	0.5682	0.931	0.8001	1.083	0.3545	0.7333	0.4823	1.115	0.1467	0.9085	0.7815	1.056	0.2118	0.8795	0.7329	1.055	0.1677	0.7682	0.5935	0.9943	0.04511	1.004	0.8415	1.199	0.9605	0.9833	0.8411	1.149	0.8321	1.141	0.831	1.566	0.4154	1.222	1.055	1.414	0.007281
HLA-DQB1	0302	1.029	0.8486	1.247	0.774	0.9635	0.7929	1.171	0.7085	0.8715	0.6322	1.201	0.401	1.248	1.019	1.529	0.03236	1.514	0.7462	3.073	0.2505	1.275	1.035	1.571	0.02259	1.37	1.098	1.709	0.005264	1.44	0.9681	2.143	0.07189	0.9262	0.7381	1.162	0.5077	1.225	0.9892	1.517	0.06278	1.003	0.6704	1.5	0.9892	1	0.8271	1.209	0.999
HLA-DQB1	0303	0.9181	0.6871	1.227	0.5635	0.9208	0.6872	1.234	0.5803	1.575	0.8671	2.86	0.1358	1.158	0.8554	1.568	0.3422	0.5351	0.2683	1.067	0.07583	1.22	0.8944	1.664	0.2094	0.8313	0.5751	1.201	0.3254	0.8727	0.526	1.448	0.5983	1.001	0.7062	1.42	0.9937	0.9062	0.6705	1.225	0.5219	0.8145	0.4714	1.407	0.462	1.029	0.7732	1.37	0.8439
HLA-DQB1	0402	1.077	0.7466	1.554	0.6907	1.077	0.7445	1.557	0.6947	0.7538	0.4211	1.349	0.3414	0.8597	0.5908	1.251	0.4295	1.058	0.3281	3.412	0.9246	1.144	0.7737	1.692	0.4998	0.9485	0.6017	1.495	0.8198	0.9709	0.5009	1.882	0.9303	1.072	0.6829	1.683	0.7627	1.188	0.7943	1.778	0.4009	0.9972	0.4761	2.089	0.9942	1.566	1.075	2.281	0.01946
HLA-DQB1	0501	0.8887	0.7402	1.067	0.206	0.9338	0.7769	1.122	0.4654	1.019	0.7349	1.414	0.9081	0.9927	0.8219	1.199	0.939	1.004	0.57	1.768	0.9892	0.5256	0.4379	0.6308	4.906e-12	0.7784	0.6162	0.9834	0.03572	1.072	0.7537	1.524	0.6995	0.9982	0.7996	1.246	0.9873	1.042	0.8577	1.266	0.6781	1.298	0.8646	1.949	0.2083	1.003	0.8378	1.201	0.9729
HLA-DQB1	0502	0.952	0.6507	1.393	0.8001	0.9484	0.6463	1.392	0.7864	1.692	0.7715	3.71	0.1893	1.175	0.7928	1.742	0.4214	1.093	0.3377	3.537	0.8822	1.081	0.7328	1.593	0.6957	1.006	0.6399	1.58	0.9805	1.04	0.5233	2.068	0.9104	1.736	1.036	2.91	0.03613	0.894	0.6065	1.318	0.5712	0.9611	0.4376	2.111	0.9213	0.575	0.396	0.8349	0.003632
HLA-DQB1	0503	1.102	0.743	1.634	0.6298	1.133	0.7629	1.684	0.5354	1.558	0.6781	3.579	0.2962	1.074	0.7132	1.616	0.7335	1.353	0.3342	5.479	0.6717	1.776	1.115	2.826	0.01549	1.454	0.9364	2.259	0.09546	1.087	0.5212	2.267	0.824	0.84	0.5342	1.321	0.4502	0.8204	0.5486	1.227	0.335	0.6783	0.3382	1.36	0.2743	0.9735	0.6605	1.435	0.8921
HLA-DQB1	0602	0.9801	0.826	1.163	0.8181	1.009	0.8489	1.198	0.9226	1.016	0.7501	1.376	0.9191	0.9243	0.7754	1.102	0.3801	1.255	0.7113	2.215	0.4329	1.93	1.58	2.358	1.17e-10	0.9712	0.7866	1.199	0.7863	1.272	0.91	1.777	0.1592	0.9429	0.769	1.156	0.5719	1.017	0.847	1.22	0.8595	1.106	0.7659	1.596	0.592	0.6384	0.5378	0.7578	2.891e-07
HLA-DQB1	0603	1.084	0.865	1.359	0.4827	1.094	0.871	1.375	0.4391	1.211	0.7914	1.853	0.3777	0.8603	0.6821	1.085	0.2035	1.794	0.7305	4.408	0.2022	0.7673	0.611	0.9636	0.02264	1.19	0.9128	1.553	0.1983	0.8848	0.5952	1.315	0.5453	1.173	0.8828	1.558	0.2716	0.9186	0.7234	1.166	0.4858	0.8562	0.5518	1.329	0.4887	1.457	1.158	1.834	0.001334
HLA-DQB1	0604	0.8472	0.6112	1.174	0.3198	0.9282	0.6698	1.286	0.6547	0.7881	0.4658	1.334	0.375	1.022	0.7321	1.427	0.8976	1.054	0.3831	2.898	0.9193	0.7895	0.5708	1.092	0.1532	1.255	0.8619	1.827	0.2364	1.041	0.572	1.893	0.8965	1.092	0.7338	1.625	0.6646	0.9942	0.7047	1.403	0.9737	1.58	0.6927	3.603	0.2769	0.8713	0.633	1.199	0.3979
HLA-DRB1	0101	0.8787	0.7205	1.072	0.2016	0.882	0.7219	1.078	0.2194	1.156	0.8046	1.662	0.4324	0.989	0.8072	1.212	0.9148	0.9187	0.5119	1.649	0.7764	0.5253	0.4313	0.6397	1.532e-10	0.7377	0.5685	0.9573	0.02214	1.163	0.7959	1.699	0.4352	0.9345	0.739	1.182	0.5717	1.071	0.8665	1.325	0.5243	1.295	0.8334	2.013	0.2503	0.9734	0.8011	1.183	0.7866
HLA-DRB1	0301	1.082	0.8774	1.335	0.461	1	0.8093	1.237	0.9965	0.7537	0.5367	1.058	0.1026	1.191	0.9558	1.484	0.1194	0.7577	0.4132	1.389	0.3698	1.016	0.8189	1.262	0.8821	1.237	0.9686	1.579	0.08842	1.043	0.7092	1.533	0.8316	1.224	0.9432	1.588	0.1286	1.083	0.8636	1.358	0.49	1.052	0.6694	1.652	0.8271	1.166	0.9465	1.436	0.1491
HLA-DRB1	0401	1.116	0.9101	1.368	0.2914	1.048	0.8532	1.288	0.653	0.8415	0.595	1.19	0.3292	1.357	1.09	1.69	0.006363	1.676	0.7723	3.636	0.1915	0.998	0.8066	1.235	0.985	1.128	0.8842	1.44	0.3316	1.325	0.8788	1.997	0.1792	1.104	0.8561	1.423	0.446	1.367	1.083	1.725	0.008469	1.228	0.7797	1.936	0.3751	1.29	1.051	1.585	0.01491
HLA-DRB1	0404	0.8392	0.5574	1.263	0.4009	0.9268	0.6146	1.398	0.717	1.04	0.5234	2.065	0.9116	1.246	0.8171	1.901	0.3068	2.616	0.368	18.6	0.3365	1.512	0.9564	2.39	0.07685	1.551	0.9944	2.418	0.05295	1.75	0.7073	4.332	0.2259	0.681	0.4395	1.055	0.08565	1.056	0.6866	1.624	0.8038	0.9413	0.4149	2.135	0.8849	0.5103	0.3382	0.77	0.001349
HLA-DRB1	0701	0.8534	0.7113	1.024	0.08803	0.9201	0.7662	1.105	0.3726	1.087	0.781	1.514	0.6198	0.932	0.7725	1.124	0.4622	0.7519	0.4512	1.253	0.274	1.016	0.8429	1.226	0.8647	0.8078	0.6437	1.014	0.06531	0.8055	0.581	1.117	0.1945	0.8088	0.6535	1.001	0.051	0.9017	0.7461	1.09	0.2843	0.7207	0.5148	1.009	0.05633	0.9877	0.8258	1.181	0.8925
HLA-DRB1	0801	1.023	0.6899	1.517	0.9094	0.9714	0.6528	1.446	0.8864	0.6996	0.3818	1.282	0.2478	0.8166	0.5478	1.217	0.32	0.9152	0.2834	2.955	0.8822	1.166	0.7634	1.781	0.4772	0.7901	0.4698	1.329	0.3744	0.7619	0.3987	1.456	0.4104	1.283	0.7753	2.124	0.3321	1.185	0.7674	1.829	0.4441	1.175	0.5047	2.737	0.7081	1.518	1.016	2.267	0.04165
HLA-DRB1	1101	1.02	0.8155	1.275	0.8649	0.8974	0.7155	1.126	0.3489	1.505	0.9612	2.357	0.07395	0.8774	0.6983	1.102	0.2615	0.6205	0.3441	1.119	0.1126	0.9638	0.7671	1.211	0.7515	0.9221	0.702	1.211	0.5601	0.8782	0.5888	1.31	0.5242	1.047	0.7995	1.372	0.7369	0.9841	0.7772	1.246	0.8944	1.346	0.8065	2.245	0.2557	0.9266	0.7442	1.154	0.495
HLA-DRB1	1103	1.627	0.9216	2.872	0.09331	2.017	1.131	3.598	0.01744	5.059	0.6887	37.16	0.1111	1.216	0.6687	2.211	0.5215	0.2282	0.0869	0.599	0.002696	1.454	0.7709	2.743	0.2475	0.8315	0.3974	1.74	0.6243	0.6817	0.2769	1.678	0.4045	0.6684	0.3582	1.247	0.2055	1.036	0.5631	1.906	0.9095	0.9593	0.2938	3.132	0.9452	1.76	0.9792	3.162	0.05878
HLA-DRB1	1104	1.336	0.943	1.893	0.1032	1.208	0.8521	1.714	0.2882	1.115	0.5759	2.159	0.7467	0.9858	0.6862	1.416	0.9381	0.5614	0.2445	1.289	0.1735	0.9341	0.6573	1.328	0.7039	1.058	0.7036	1.592	0.7856	0.9839	0.5024	1.927	0.9623	1.16	0.7477	1.801	0.5071	0.9011	0.6284	1.292	0.5713	1.099	0.5093	2.373	0.8094	1.526	1.068	2.18	0.02026
HLA-DRB1	1201	1.029	0.6946	1.525	0.886	1.095	0.7378	1.626	0.6512	1.396	0.6373	3.057	0.4044	0.9224	0.6177	1.377	0.6927	0.7055	0.2562	1.943	0.4998	0.7283	0.4922	1.078	0.1128	0.8977	0.5476	1.472	0.6686	0.5159	0.2864	0.9293	0.02752	0.6657	0.4323	1.025	0.06476	0.8102	0.5399	1.216	0.3096	0.6842	0.3428	1.366	0.2819	0.9766	0.6628	1.439	0.9045
HLA-DRB1	1301	1.067	0.8496	1.34	0.5769	1.089	0.8655	1.371	0.4667	1.186	0.7742	1.816	0.4333	0.8596	0.6803	1.086	0.2049	1.774	0.7215	4.361	0.2118	0.7399	0.5885	0.9302	0.009906	1.255	0.9628	1.636	0.093	0.8278	0.5592	1.225	0.3452	1.197	0.8978	1.596	0.2203	0.9296	0.7304	1.183	0.5534	0.8485	0.5458	1.319	0.4658	1.406	1.116	1.77	0.003803
HLA-DRB1	1302	0.7691	0.5648	1.047	0.09545	0.8523	0.6265	1.159	0.3086	0.7402	0.4554	1.203	0.225	0.919	0.6738	1.253	0.5935	0.9456	0.3815	2.344	0.9038	0.8124	0.5994	1.101	0.1806	1.164	0.8155	1.662	0.4025	1.176	0.652	2.12	0.5906	1.03	0.7138	1.487	0.873	0.9463	0.6877	1.302	0.7348	1.832	0.8045	4.172	0.1493	0.8993	0.667	1.212	0.4862
HLA-DRB1	1303	1.258	0.7383	2.143	0.3988	1.414	0.8275	2.417	0.205	0.6915	0.3091	1.547	0.3692	0.7584	0.4387	1.311	0.3221	1.35	0.1895	9.617	0.7645	1.42	0.7762	2.596	0.2553	0.8343	0.4151	1.677	0.6112	0.7634	0.3223	1.808	0.5395	1.275	0.6404	2.538	0.4894	0.7144	0.4156	1.228	0.2235	1.688	0.4106	6.938	0.468	1.283	0.75	2.195	0.3629
HLA-DRB1	1401	0.975	0.6574	1.446	0.8998	1.052	0.7083	1.563	0.8014	1.428	0.6513	3.131	0.3737	1.088	0.7228	1.637	0.6867	1.406	0.3419	5.781	0.6367	1.574	1.007	2.46	0.04632	1.333	0.8524	2.084	0.2077	1.149	0.5405	2.444	0.7176	0.9221	0.5806	1.464	0.7311	0.8256	0.5528	1.233	0.3491	0.8032	0.3834	1.683	0.5615	1.057	0.7176	1.558	0.7778
HLA-DRB1	1501	1.001	0.8428	1.188	0.9945	1.032	0.8678	1.226	0.7239	1.071	0.7868	1.458	0.6628	0.9248	0.7753	1.103	0.385	1.16	0.6673	2.017	0.5987	1.925	1.576	2.351	1.387e-10	0.9567	0.7738	1.183	0.6825	1.313	0.9364	1.841	0.1143	0.9348	0.7623	1.146	0.5176	0.986	0.8217	1.183	0.8792	1.031	0.7184	1.478	0.8701	0.641	0.5398	0.7612	3.934e-07
HLA-DRB1	1601	0.9805	0.6526	1.473	0.9244	0.8568	0.5662	1.297	0.4648	2.175	0.8662	5.46	0.09811	1.187	0.7791	1.809	0.4248	3.037	0.4156	22.2	0.2737	1.255	0.8142	1.934	0.3035	0.8424	0.5024	1.413	0.5156	0.9255	0.4621	1.854	0.8272	1.718	0.9913	2.978	0.05374	0.8201	0.5418	1.241	0.3485	0.9635	0.4127	2.249	0.9315	0.5404	0.3603	0.8106	0.002931
[truncated: 12 more columns]

## Sheet: IgG_levels
Gene	Allele	CMV (P28)				CMV (P150)				EBV (EBNA)				HSV1				VZV				Influenza A				Influenza B				Measles				Mumps				Parvo				BKPyV				JCPyV
		BETA	L95	U95	P	BETA	L95	U95	P	BETA	L95	U95	P	BETA	L95	U95	P	BETA	L95	U95	P	BETA	L95	U95	P	BETA	L95	U95	P	BETA	L95	U95	P	BETA	L95	U95	P	BETA	L95	U95	P	BETA	L95	U95	P	BETA	L95	U95	P
HLA-A	0101	0.08956	-0.07778	0.2569	0.2944	0.1662	0.006418	0.3259	0.04173	-0.03347	-0.08468	0.01774	0.2004	-0.03082	-0.083	0.02137	0.2473	0.008342	-0.0584	0.07509	0.8065	0.008281	-0.04005	0.05661	0.737	0.02315	-0.0135	0.0598	0.2163	-0.004569	-0.09294	0.0838	0.9193	-0.03114	-0.1172	0.05493	0.4783	-0.009019	-0.05542	0.03739	0.7033	0.001785	-0.1002	0.1037	0.9726	0.007691	-0.1036	0.119	0.8923
HLA-A	0201	-0.05605	-0.1592	0.04707	0.287	-0.0786	-0.1758	0.01858	0.1132	0.01201	-0.0192	0.04323	0.4508	0.008958	-0.02333	0.04125	0.5867	-0.04838	-0.0893	-0.007469	0.02055	-0.01214	-0.04166	0.01738	0.4202	-0.01847	-0.04222	0.005287	0.1282	0.01568	-0.03893	0.07029	0.5737	-0.03194	-0.08421	0.02033	0.2313	-0.01465	-0.0437	0.0144	0.3232	0.0202	-0.04264	0.08304	0.5287	-0.04885	-0.1199	0.02216	0.1778
HLA-A	0301	0.0322	-0.09216	0.1566	0.6119	0.04688	-0.07035	0.1641	0.4334	0.01765	-0.02051	0.05582	0.3647	0.02372	-0.01634	0.06378	0.246	0.03795	-0.01226	0.08816	0.1386	0.0245	-0.01236	0.06136	0.1929	-0.0007619	-0.02874	0.02721	0.9575	0.05065	-0.01633	0.1176	0.1385	0.02735	-0.03704	0.09175	0.4052	0.01338	-0.02214	0.0489	0.4604	-0.008956	-0.08631	0.0684	0.8205	-0.06068	-0.1489	0.02755	0.1779
HLA-A	1101	-0.1037	-0.3028	0.09537	0.3075	-0.0749	-0.2606	0.1108	0.4295	-0.03601	-0.09638	0.02435	0.2424	0.02931	-0.03218	0.0908	0.3503	0.03453	-0.04482	0.1139	0.3938	-0.008601	-0.06756	0.05036	0.775	0.008159	-0.03461	0.05093	0.7087	0.0492	-0.05631	0.1547	0.3609	-0.004449	-0.1027	0.09383	0.9293	0.01372	-0.04263	0.07007	0.6333	-0.02814	-0.1501	0.09381	0.6511	0.09455	-0.04966	0.2388	0.199
HLA-A	2301	-0.1689	-0.4647	0.1269	0.2634	-0.2432	-0.5201	0.03366	0.08542	0.05204	-0.04228	0.1464	0.2796	0.04795	-0.05131	0.1472	0.3439	-0.04831	-0.1741	0.07744	0.4516	0.07369	-0.02063	0.168	0.1259	0.05456	-0.02343	0.1326	0.171	0.003048	-0.1627	0.1688	0.9712	-0.2112	-0.3765	-0.0459	0.01236	0.09862	0.01332	0.1839	0.02358	-0.02463	-0.2138	0.1645	0.7986	-0.02142	-0.2443	0.2015	0.8506
HLA-A	2402	-0.03004	-0.1898	0.1297	0.7125	-0.1139	-0.2653	0.03753	0.1407	0.004033	-0.04417	0.05224	0.8698	-0.01439	-0.06481	0.03603	0.5759	0.06897	0.005408	0.1325	0.03355	-0.02183	-0.06868	0.02501	0.3611	-0.006216	-0.04375	0.03131	0.7456	-0.01599	-0.1007	0.06869	0.7113	0.006756	-0.07308	0.08659	0.8683	-0.003402	-0.04864	0.04183	0.8828	0.01149	-0.08569	0.1087	0.8168	0.07797	-0.03012	0.1861	0.1577
HLA-A	2501	-0.06614	-0.3624	0.2301	0.6618	-0.1022	-0.3803	0.1759	0.4715	0.0499	-0.03931	0.1391	0.273	-0.01437	-0.1028	0.07407	0.7502	-0.03177	-0.1519	0.08833	0.6042	-0.01823	-0.111	0.07449	0.7	0.02528	-0.04969	0.1003	0.509	-0.1077	-0.2679	0.0524	0.1874	0.01349	-0.1387	0.1657	0.8621	-0.01691	-0.1033	0.06946	0.7012	0.03319	-0.1501	0.2164	0.7227	-0.003925	-0.2089	0.2011	0.9701
HLA-A	2601	-0.03675	-0.2695	0.196	0.757	-0.0114	-0.2274	0.2046	0.9176	-0.005678	-0.07874	0.06738	0.8789	-0.001171	-0.07393	0.07159	0.9748	-0.0597	-0.1561	0.03669	0.2249	-0.04345	-0.1146	0.02768	0.2314	-0.02873	-0.09487	0.03741	0.395	0.0489	-0.08108	0.1789	0.461	0.02487	-0.09929	0.149	0.6947	-0.0801	-0.1476	-0.01256	0.02022	-0.04606	-0.1937	0.1016	0.541	-0.05023	-0.2109	0.1104	0.5401
HLA-A	2902	-0.239	-0.6042	0.1261	0.1998	-0.09397	-0.4267	0.2388	0.5801	-0.1262	-0.2255	-0.02692	0.0128	0.01065	-0.09185	0.1131	0.8387	-0.007393	-0.1381	0.1233	0.9117	0.07186	-0.02408	0.1678	0.1423	0.01124	-0.07334	0.09582	0.7946	-0.1188	-0.2922	0.05451	0.1792	-0.06269	-0.2269	0.1015	0.4544	0.09203	-0.003961	0.188	0.06041	-0.1598	-0.3584	0.03877	0.1149	0.2211	0.007204	0.435	0.04298
HLA-A	3001	0.08688	-0.2777	0.4515	0.6406	0.1091	-0.2423	0.4604	0.5431	-0.004465	-0.1234	0.1145	0.9414	-0.04171	-0.1586	0.07514	0.4842	0.06757	-0.0868	0.2219	0.3911	-0.09657	-0.207	0.01387	0.08676	-0.01975	-0.1168	0.07729	0.6901	0.1475	-0.0608	0.3558	0.1653	0.2101	0.01371	0.4064	0.03615	0.01811	-0.095	0.1312	0.7537	-0.01611	-0.2529	0.2207	0.8939	-0.01077	-0.2882	0.2667	0.9394
HLA-A	3101	0.2498	-0.0413	0.5409	0.09288	0.05027	-0.2249	0.3255	0.7204	-0.005522	-0.09448	0.08344	0.9032	0.02843	-0.05562	0.1125	0.5075	-0.02659	-0.1412	0.088	0.6493	-0.05519	-0.1411	0.03076	0.2084	0.0689	-0.003532	0.1413	0.06287	-0.03682	-0.1912	0.1175	0.6401	-0.05149	-0.2053	0.1023	0.5118	-0.04002	-0.1226	0.04251	0.342	0.007189	-0.1687	0.1831	0.9362	0.04122	-0.151	0.2334	0.6744
HLA-A	3201	0.2625	0.01008	0.5148	0.04177	0.2569	0.0162	0.4976	0.03669	0.03978	-0.03597	0.1155	0.3034	-0.06119	-0.138	0.01563	0.1187	-0.07931	-0.1812	0.02257	0.1272	4.754e-05	-0.07194	0.07203	0.999	-0.002238	-0.0538	0.04932	0.9322	-0.08727	-0.223	0.04842	0.2076	0.0485	-0.08136	0.1784	0.4642	-0.04072	-0.1129	0.03148	0.2691	0.04228	-0.1142	0.1987	0.5964	0.1351	-0.03745	0.3076	0.1252
HLA-A	6801	-0.02766	-0.2592	0.2038	0.8149	0.09981	-0.1254	0.325	0.3853	-0.00636	-0.08009	0.06737	0.8658	-0.02385	-0.102	0.05431	0.5499	0.041	-0.05502	0.137	0.4027	0.04695	-0.02426	0.1182	0.1965	0.009723	-0.04026	0.0597	0.7032	-0.1487	-0.2776	-0.01978	0.02388	0.1811	0.05521	0.307	0.004859	0.01928	-0.05186	0.09041	0.5954	-0.1137	-0.2612	0.03372	0.1307	0.02572	-0.1361	0.1875	0.7554
HLA-B	0702	-0.04343	-0.1808	0.09396	0.5357	-0.03941	-0.1701	0.09125	0.5545	0.0617	0.02174	0.1017	0.002504	-0.05228	-0.09467	-0.009879	0.01578	0.05618	0.003284	0.1091	0.03749	0.06991	0.03323	0.1066	0.0001941	-0.0167	-0.04874	0.01534	0.3075	0.03429	-0.03557	0.1042	0.3361	-0.1081	-0.1767	-0.03952	0.002036	0.006355	-0.03078	0.04349	0.7373	-0.059	-0.1405	0.02251	0.1562	-0.1446	-0.2417	-0.04761	0.003546
HLA-B	0801	0.03696	-0.1593	0.2332	0.7121	0.2201	0.02884	0.4114	0.02431	-0.0741	-0.1334	-0.0148	0.01439	0.05805	-0.001116	0.1172	0.05467	0.0006586	-0.07601	0.07733	0.9866	0.02192	-0.03681	0.08066	0.4645	0.006749	-0.03586	0.04936	0.7563	0.1156	0.01304	0.2181	0.02727	0.00853	-0.08972	0.1068	0.8649	-0.04336	-0.09752	0.0108	0.1168	-0.0257	-0.1426	0.09116	0.6665	0.05612	-0.07136	0.1836	0.3884
HLA-B	1302	0.2286	-0.01379	0.471	0.06481	0.01518	-0.2098	0.2402	0.8948	-0.04785	-0.1212	0.02552	0.2013	0.04661	-0.02555	0.1188	0.2058	-0.02392	-0.1219	0.07405	0.6323	-0.04311	-0.113	0.0268	0.227	-0.01945	-0.07913	0.04024	0.5234	0.0513	-0.07893	0.1815	0.4402	-0.1049	-0.2332	0.0234	0.1092	0.001265	-0.06842	0.07095	0.9716	-0.04418	-0.1912	0.1028	0.5558	0.02035	-0.1635	0.2042	0.8283
HLA-B	1402	-0.1707	-0.4928	0.1514	0.2992	-0.07247	-0.3791	0.2341	0.6433	-0.1471	-0.259	-0.03522	0.01003	-0.05679	-0.1712	0.0576	0.3307	0.09961	-0.04368	0.2429	0.1732	0.06137	-0.05648	0.1792	0.3076	0.09463	0.01286	0.1764	0.02376	0.1043	-0.09211	0.3007	0.298	0.2659	0.07926	0.4525	0.005287	0.06339	-0.03936	0.1661	0.2268	-0.007137	-0.2252	0.2109	0.9489	0.0247	-0.2176	0.267	0.8417
HLA-B	1501	-0.09665	-0.2642	0.07091	0.2585	0.07923	-0.08367	0.2421	0.3407	-0.02294	-0.07521	0.02933	0.3898	0.02979	-0.02169	0.08126	0.2569	0.005248	-0.06374	0.07423	0.8815	-0.03702	-0.08786	0.01382	0.1538	-0.03284	-0.07389	0.008203	0.1175	-0.08866	-0.1802	0.002934	0.05794	0.02708	-0.06013	0.1143	0.5429	-0.03553	-0.08375	0.0127	0.149	0.1283	0.02248	0.2341	0.01757	0.1282	0.01329	0.243	0.02894
HLA-B	1801	0.09901	-0.09858	0.2966	0.3263	-0.0001387	-0.1847	0.1844	0.9988	0.05161	-0.009318	0.1125	0.09702	0.01465	-0.04873	0.07804	0.6506	-0.03937	-0.1222	0.04348	0.3518	0.01477	-0.04518	0.07471	0.6293	0.02212	-0.0294	0.07364	0.4005	-0.0643	-0.174	0.04539	0.2507	0.03018	-0.07538	0.1357	0.5753	0.033	-0.02879	0.09478	0.2954	-0.02271	-0.1497	0.1042	0.726	-0.024	-0.1641	0.1161	0.7371
HLA-B	2705	0.1381	-0.1137	0.3899	0.2827	0.003079	-0.2251	0.2313	0.9789	0.05076	-0.02127	0.1228	0.1674	0.007982	-0.0687	0.08467	0.8384	-0.09979	-0.1972	-0.002404	0.04472	0.01835	-0.05414	0.09083	0.6199	0.009397	-0.04896	0.06776	0.7525	-0.03194	-0.1649	0.101	0.6377	0.004432	-0.1214	0.1303	0.945	-0.009214	-0.07909	0.06066	0.7961	-0.1052	-0.2518	0.0413	0.1594	0.03947	-0.122	0.2009	0.6319
HLA-B	3501	-0.1054	-0.2987	0.08781	0.2852	-0.02743	-0.2069	0.1521	0.7646	-0.005157	-0.06137	0.05105	0.8573	0.04257	-0.01441	0.09955	0.1433	0.0362	-0.03706	0.1095	0.3329	-0.05587	-0.1127	0.0009721	0.05423	-0.02329	-0.06891	0.02234	0.3176	0.007775	-0.09093	0.1065	0.8773	0.09421	0.003889	0.1845	0.04106	-0.01638	-0.06904	0.03627	0.5421	0.06561	-0.04735	0.1786	0.2551	-0.01897	-0.1479	0.1099	0.7731
HLA-B	3503	0.07456	-0.2052	0.3544	0.6016	0.1818	-0.08457	0.4482	0.1813	0.0623	-0.02831	0.1529	0.1779	-0.01239	-0.1064	0.08158	0.7961	0.01048	-0.111	0.1319	0.8658	0.02797	-0.06167	0.1176	0.5409	-0.009191	-0.07259	0.05421	0.7764	0.03039	-0.1318	0.1926	0.7135	0.0798	-0.07559	0.2352	0.3143	0.1139	0.02896	0.1989	0.008668	0.1676	-0.01932	0.3545	0.07898	-0.2793	-0.4807	-0.07782	0.006674
HLA-B	3701	0.04828	-0.3643	0.4609	0.8186	-0.04975	-0.4295	0.33	0.7974	0.008581	-0.1143	0.1315	0.8912	-0.03524	-0.1618	0.09131	0.5853	0.08439	-0.0841	0.2529	0.3264	-0.1031	-0.2156	0.009384	0.07262	0.07246	-0.002751	0.1477	0.05958	0.1853	-0.02415	0.3948	0.08306	0.2775	0.07237	0.4826	0.008083	0.05279	-0.0543	0.1599	0.3341	-0.08593	-0.3299	0.1581	0.4902	-0.03013	-0.2995	0.2392	0.8265
HLA-B	3801	0.03279	-0.2815	0.3471	0.838	-0.1106	-0.3993	0.1781	0.4529	-0.07991	-0.1774	0.01762	0.1084	-0.08709	-0.1932	0.01903	0.1079	0.06797	-0.06252	0.1985	0.3074	0.02176	-0.07159	0.1151	0.6478	-0.03409	-0.102	0.03383	0.3257	0.02243	-0.1497	0.1945	0.7984	-0.007102	-0.1662	0.152	0.9303	-0.07494	-0.1657	0.01586	0.106	0.07038	-0.1277	0.2685	0.4863	-0.07705	-0.2923	0.1382	0.4831
HLA-B	3901	-0.1959	-0.5763	0.1846	0.3131	0.1592	-0.2031	0.5215	0.3894	0.05283	-0.06806	0.1737	0.3918	0.01922	-0.1046	0.143	0.7609	0.1163	-0.04026	0.2728	0.1455	-0.001231	-0.1204	0.1179	0.9839	0.04966	-0.05673	0.156	0.3607	-0.0899	-0.3051	0.1253	0.413	-0.02863	-0.2304	0.1732	0.781	-0.01255	-0.1307	0.1056	0.8352	0.07405	-0.1703	0.3184	0.5526	-0.02527	-0.3311	0.2806	0.8714
HLA-B	4001	-0.2018	-0.4209	0.0173	0.07132	-0.1998	-0.4098	0.01018	0.06248	-0.007782	-0.07221	0.05665	0.8129	0.04421	-0.0221	0.1105	0.1915	0.04837	-0.03585	0.1326	0.2604	-0.02755	-0.08847	0.03337	0.3755	-0.00382	-0.04856	0.04092	0.8672	-0.04701	-0.1594	0.06534	0.4122	-0.005213	-0.115	0.1046	0.9259	-0.007653	-0.06841	0.05311	0.805	0.02212	-0.1062	0.1504	0.7354	0.02573	-0.1215	0.1729	0.7319
HLA-B	4002	-0.2824	-0.6682	0.1034	0.1517	-0.08547	-0.4653	0.2944	0.6593	0.03914	-0.08183	0.1601	0.5261	-0.0334	-0.1653	0.09854	0.6199	-0.2133	-0.3747	-0.0518	0.009693	0.02409	-0.1028	0.151	0.7099	-0.003483	-0.1098	0.1029	0.9488	-0.1778	-0.3986	0.04305	0.1147	0.05513	-0.1575	0.2677	0.6113	0.03787	-0.07275	0.1485	0.5024	-0.01835	-0.2647	0.228	0.8839	0.1415	-0.1502	0.4331	0.342
HLA-B	4402	0.07799	-0.1061	0.2621	0.4065	0.01303	-0.1577	0.1838	0.8811	0.09122	0.04006	0.1424	0.0004845	-0.03227	-0.08621	0.02167	0.2412	-0.06496	-0.1323	0.002361	0.05872	-0.03108	-0.08088	0.01871	0.2213	0.04688	0.01021	0.08356	0.01255	-0.006161	-0.09695	0.08463	0.8942	0.008968	-0.07764	0.09558	0.8392	-0.01093	-0.05842	0.03657	0.6522	-0.06573	-0.1699	0.03839	0.2161	0.07182	-0.04229	0.1859	0.2176
HLA-B	4403	-0.0193	-0.2752	0.2367	0.8826	-0.1039	-0.3426	0.1348	0.3938	-0.1036	-0.1776	-0.02962	0.006108	0.02888	-0.0494	0.1072	0.4697	-0.09857	-0.1969	-0.0002482	0.04954	0.04421	-0.02977	0.1182	0.2416	-0.008889	-0.07171	0.05393	0.7817	-0.07109	-0.2034	0.06121	0.2924	-0.2126	-0.3416	-0.08357	0.001262	0.04696	-0.02768	0.1216	0.2177	-0.1454	-0.297	0.00625	0.06035	0.1211	-0.04384	0.286	0.1504
HLA-B	4901	0.1109	-0.2992	0.5211	0.5961	-0.0637	-0.4558	0.3284	0.7502	0.08292	-0.04384	0.2097	0.1999	-0.03794	-0.1764	0.1006	0.5914	-0.0219	-0.1869	0.1431	0.7948	0.09127	-0.03123	0.2138	0.1444	0.03557	-0.0499	0.121	0.4151	-0.05891	-0.2751	0.1573	0.5933	-6.923e-05	-0.2109	0.2108	0.9995	0.0635	-0.0594	0.1864	0.3114	-0.04559	-0.3136	0.2224	0.7388	-0.08765	-0.3655	0.1902	0.5365
HLA-B	5001	0.03123	-0.338	0.4005	0.8684	0.01117	-0.3299	0.3522	0.9488	-0.01118	-0.1321	0.1098	0.8562	0.2043	0.07787	0.3307	0.00157	-0.09894	-0.2567	0.05878	0.219	0.06138	-0.05112	0.1739	0.285	-0.04483	-0.1283	0.03869	0.2933	0.1315	-0.08154	0.3446	0.2265	-0.0361	-0.2501	0.1779	0.741	-0.1378	-0.2542	-0.02131	0.02054	0.1944	-0.04916	0.4379	0.1179	0.01174	-0.2636	0.2871	0.9334
HLA-B	5101	0.145	-0.05799	0.3481	0.1618	-0.05385	-0.2414	0.1337	0.5737	0.04847	-0.01357	0.1105	0.1258	-0.002456	-0.06266	0.05775	0.9363	-0.01264	-0.09294	0.06766	0.7577	-0.04896	-0.1093	0.01134	0.1117	-0.01803	-0.06374	0.02767	0.4397	0.03996	-0.06762	0.1475	0.4667	0.02931	-0.07195	0.1306	0.5705	0.03243	-0.02369	0.08856	0.2575	0.004921	-0.1203	0.1301	0.9386	-0.01376	-0.1541	0.1266	0.8477
HLA-B	5201	0.08451	-0.3006	0.4696	0.6672	0.1372	-0.2249	0.4992	0.4579	-0.2465	-0.3844	-0.1086	0.000469	-0.0498	-0.1814	0.08176	0.4582	-0.01257	-0.1876	0.1625	0.888	-0.006117	-0.1394	0.1272	0.9284	0.006169	-0.09651	0.1088	0.9063	0.01172	-0.23	0.2534	0.9243	-0.02601	-0.2485	0.1965	0.8188	0.02078	-0.1027	0.1443	0.7417	-0.1892	-0.4762	0.09787	0.1966	0.1299	-0.2497	0.5094	0.5026
HLA-B	5501	0.0646	-0.2786	0.4079	0.7123	0.0996	-0.2143	0.4135	0.5341	0.03853	-0.07691	0.154	0.5131	0.00308	-0.1169	0.123	0.9599	0.01424	-0.1393	0.1677	0.8557	-0.02701	-0.1316	0.07753	0.6126	0.03574	-0.04227	0.1138	0.3696	-0.04984	-0.2522	0.1525	0.6293	0.02142	-0.1738	0.2166	0.8297	0.01493	-0.09155	0.1214	0.7835	-0.1253	-0.3572	0.1066	0.2899	0.0235	-0.2467	0.2937	0.8647
HLA-B	5701	-0.008911	-0.2712	0.2534	0.9469	0.1158	-0.1333	0.3649	0.3625	-0.1526	-0.2292	-0.07603	9.695e-05	-0.01282	-0.09281	0.06717	0.7535	-0.01534	-0.1158	0.0851	0.7648	0.009663	-0.06258	0.08191	0.7932	-0.04431	-0.1084	0.01982	0.1763	-0.06343	-0.1967	0.06987	0.3511	-0.1409	-0.2731	-0.008772	0.03675	0.01151	-0.06022	0.08323	0.7532	0.009894	-0.1448	0.1646	0.9002	0.01014	-0.1623	0.1826	0.9082
HLA-C	0102	-0.047	-0.3005	0.2065	0.7164	0.01364	-0.2112	0.2384	0.9054	0.007519	-0.06317	0.07821	0.8349	-0.02638	-0.09627	0.04352	0.4596	-0.0466	-0.1399	0.04665	0.3274	-0.06908	-0.1407	0.002562	0.05896	-0.04333	-0.09732	0.01065	0.1163	0.04728	-0.07902	0.1736	0.4632	-0.03022	-0.1488	0.0884	0.6176	0.01508	-0.05152	0.08167	0.6573	-0.04189	-0.1857	0.1019	0.5682	-0.1611	-0.3292	0.007077	0.06068
HLA-C	0202	0.02062	-0.1867	0.2279	0.8455	-0.1361	-0.3291	0.05687	0.1672	0.009836	-0.04998	0.06966	0.7473	-0.05034	-0.1142	0.01352	0.1226	-0.1183	-0.1983	-0.03827	0.0038	0.0234	-0.0368	0.08359	0.4463	0.01023	-0.04441	0.06488	0.7137	-0.04602	-0.1549	0.06286	0.4076	0.06122	-0.04199	0.1644	0.2452	-0.005948	-0.06297	0.05108	0.838	-0.09095	-0.2135	0.03156	0.1458	0.1113	-0.02441	0.247	0.1082
HLA-C	0303	-0.07074	-0.2742	0.1327	0.4956	0.007064	-0.1856	0.1997	0.9427	0.03412	-0.02806	0.09629	0.2822	-0.003494	-0.06709	0.0601	0.9142	0.03275	-0.04909	0.1146	0.4329	-0.04786	-0.1064	0.01063	0.109	0.006593	-0.04032	0.0535	0.7831	-0.04288	-0.1518	0.06606	0.4405	0.03394	-0.0706	0.1385	0.5246	-0.04744	-0.1043	0.009461	0.1024	0.09691	-0.02797	0.2218	0.1284	0.2067	0.06804	0.3453	0.003541
HLA-C	0304	-0.1693	-0.3416	0.002999	0.05439	-0.06162	-0.2278	0.1046	0.4676	-0.03226	-0.0835	0.01899	0.2175	0.04797	-0.003885	0.09982	0.07002	0.0303	-0.03665	0.09725	0.3751	-0.0133	-0.06205	0.03545	0.5929	-0.0252	-0.06322	0.01281	0.1944	-0.05518	-0.144	0.03362	0.2234	-0.01474	-0.1	0.07053	0.7348	-0.01213	-0.05949	0.03524	0.6159	0.07903	-0.02321	0.1813	0.1299	0.03458	-0.08131	0.1505	0.5588
HLA-C	0401	-0.04583	-0.1869	0.09524	0.5244	0.02539	-0.1058	0.1566	0.7045	0.005901	-0.03642	0.04822	0.7846	0.03436	-0.009099	0.07783	0.1214	-0.01228	-0.06804	0.04348	0.6661	-0.01554	-0.05813	0.02704	0.4745	-0.0177	-0.0498	0.01439	0.2802	-0.01376	-0.08899	0.06147	0.72	0.04358	-0.02711	0.1143	0.2271	0.02407	-0.01646	0.06459	0.2446	0.03768	-0.0477	0.1231	0.3871	-0.07755	-0.1742	0.01913	0.1162
HLA-C	0501	0.04552	-0.1391	0.2302	0.6291	0.0158	-0.1569	0.1885	0.8577	0.03504	-0.01846	0.08853	0.1994	-0.02113	-0.07771	0.03545	0.4644	-0.08569	-0.1561	-0.01524	0.01721	-0.009869	-0.06186	0.04213	0.7099	0.06497	0.02628	0.1037	0.001069	-0.01026	-0.1049	0.08437	0.8318	-0.002541	-0.09178	0.0867	0.9555	-0.0256	-0.07548	0.02429	0.3147	-0.03348	-0.1435	0.07651	0.5509	0.05719	-0.06229	0.1767	0.3484
HLA-C	0602	0.06781	-0.07982	0.2154	0.3682	0.05509	-0.08253	0.1927	0.4329	-0.04821	-0.09356	-0.002874	0.03726	0.03687	-0.009903	0.08365	0.1226	0.002004	-0.05826	0.06227	0.948	-0.03346	-0.07698	0.01005	0.132	-0.01566	-0.05157	0.02025	0.3931	0.05933	-0.01985	0.1385	0.1421	-0.02553	-0.1044	0.05336	0.526	-0.00218	-0.04465	0.04029	0.9199	0.02078	-0.07036	0.1119	0.655	0.01451	-0.09244	0.1215	0.7904
HLA-C	0701	0.06186	-0.08698	0.2107	0.4155	0.1049	-0.03886	0.2487	0.153	0.004503	-0.04115	0.05015	0.8467	0.01866	-0.02807	0.06538	0.434	-0.006402	-0.0668	0.05399	0.8354	0.01368	-0.03046	0.05781	0.5437	0.01503	-0.01901	0.04907	0.3873	0.04222	-0.03826	0.1227	0.304	0.01776	-0.0593	0.09483	0.6515	0.0001296	-0.04344	0.0437	0.9953	0.02581	-0.06662	0.1182	0.5842	-0.01293	-0.113	0.08719	0.8002
HLA-C	0702	0.008365	-0.1248	0.1416	0.9021	0.006944	-0.1196	0.1334	0.9143	0.05747	0.01852	0.09642	0.003871	-0.04674	-0.08798	-0.005504	0.02647	0.07132	0.01992	0.1227	0.006582	0.06733	0.03148	0.1032	0.0002399	-0.001973	-0.03192	0.02797	0.8973	0.04338	-0.02473	0.1115	0.212	-0.08221	-0.1492	-0.01523	0.01624	0.006995	-0.0295	0.04349	0.7072	-0.06998	-0.1492	0.009212	0.08341	-0.1363	-0.2304	-0.04232	0.004553
HLA-C	0704	0.08129	-0.2889	0.4515	0.667	0.09591	-0.2557	0.4476	0.5931	0.118	0.0186	0.2175	0.02008	0.006636	-0.1013	0.1146	0.9041	0.004982	-0.1259	0.1359	0.9406	-0.06479	-0.1596	0.03004	0.1807	0.004386	-0.07387	0.08264	0.9126	-0.06222	-0.2369	0.1125	0.4853	-0.05415	-0.2275	0.1192	0.5405	0.04092	-0.05513	0.137	0.4038	-0.1312	-0.3322	0.06981	0.2009	-0.003229	-0.2453	0.2388	0.9791
HLA-C	0802	0.02483	-0.2554	0.3051	0.8622	-0.07213	-0.3373	0.193	0.5941	-0.1307	-0.2249	-0.0365	0.006587	-0.05561	-0.1511	0.03986	0.2538	0.06025	-0.06309	0.1836	0.3385	0.07647	-0.01885	0.1718	0.1161	0.03374	-0.03453	0.102	0.3333	0.03176	-0.1365	0.2	0.7115	0.1381	-0.01796	0.2942	0.08301	-0.01562	-0.1024	0.07111	0.7242	0.03055	-0.1568	0.2179	0.7493	0.07187	-0.1263	0.2701	0.4774
HLA-C	1202	0.08149	-0.3099	0.4729	0.6833	0.1481	-0.2196	0.5159	0.43	-0.2402	-0.3781	-0.1023	0.0006522	-0.03352	-0.167	0.09991	0.6225	-0.05807	-0.2348	0.1186	0.5195	0.002989	-0.1345	0.1405	0.966	-0.002823	-0.1108	0.1051	0.9591	0.02315	-0.2212	0.2675	0.8527	-0.003113	-0.231	0.2248	0.9786	0.01656	-0.1053	0.1384	0.7901	-0.135	-0.4255	0.1554	0.3623	0.2695	-0.1098	0.6488	0.164
HLA-C	1203	-0.008315	-0.2084	0.1918	0.9351	-0.04944	-0.2344	0.1355	0.6005	-0.01994	-0.08129	0.04141	0.5242	-0.01019	-0.07378	0.05339	0.7534	0.02387	-0.05741	0.1052	0.565	-9.957e-06	-0.06022	0.0602	0.9997	-0.02172	-0.07315	0.0297	0.4081	-0.06285	-0.171	0.04529	0.2548	-0.01308	-0.1139	0.08775	0.7993	0.002842	-0.05718	0.06286	0.9261	0.05654	-0.06908	0.1822	0.3778	-0.04889	-0.1926	0.09481	0.505
HLA-C	1402	0.04254	-0.3994	0.4845	0.8504	-0.1349	-0.5478	0.278	0.5221	0.03816	-0.08899	0.1653	0.5565	-0.02305	-0.1505	0.1044	0.723	0.03455	-0.1285	0.1976	0.6779	-0.0853	-0.2056	0.03503	0.1649	-0.02955	-0.1141	0.05499	0.4936	-0.005064	-0.2203	0.2102	0.9632	-0.1361	-0.3436	0.07148	0.199	0.03993	-0.07514	0.155	0.4965	0.01292	-0.2395	0.2654	0.9201	-0.07217	-0.3515	0.2072	0.6127
HLA-C	1502	0.228	-0.1725	0.6285	0.2647	0.01516	-0.3325	0.3629	0.9319	0.06703	-0.05281	0.1869	0.2731	-0.0006725	-0.1164	0.1151	0.9909	-0.04494	-0.2015	0.1116	0.5738	-0.02112	-0.15	0.1077	0.7481	0.07306	-0.002331	0.1485	0.0581	-0.02288	-0.2296	0.1838	0.8283	0.1225	-0.06729	0.3123	0.206	0.1085	-0.005478	0.2224	0.06226	0.02183	-0.2187	0.2623	0.8588	0.08515	-0.1885	0.3588	0.5421
HLA-C	1601	-0.05078	-0.4318	0.3302	0.794	-0.2247	-0.5763	0.1268	0.2105	-0.2056	-0.3061	-0.1051	6.303e-05	-0.02365	-0.1316	0.08429	0.6677	0.01836	-0.115	0.1517	0.7872	0.03694	-0.0604	0.1343	0.4572	0.0181	-0.06179	0.09799	0.6571	-0.169	-0.345	0.006955	0.0599	-0.1612	-0.3329	0.01053	0.06597	0.0386	-0.06465	0.1418	0.4638	-0.3077	-0.5148	-0.1007	0.003618	0.2913	0.07825	0.5044	0.007464
HLA-C	1701	-0.04181	-0.489	0.4054	0.8546	-0.4686	-0.8778	-0.05939	0.02502	0.000317	-0.1354	0.136	0.9963	0.02097	-0.1218	0.1638	0.7735	0.04513	-0.1374	0.2277	0.628	-0.0271	-0.1527	0.09851	0.6724	-0.05528	-0.1834	0.0728	0.398	0.08466	-0.1655	0.3348	0.5072	0.1444	-0.08057	0.3693	0.2086	-0.09263	-0.2284	0.04316	0.1814	0.1614	-0.1113	0.4342	0.2461	-0.08879	-0.4056	0.228	0.5829
HLA-DPA1	0103	0.04781	-0.0756	0.1712	0.4479	-0.05566	-0.1705	0.05919	0.3424	-0.001171	-0.03806	0.03571	0.9504	-0.005031	-0.04275	0.03269	0.7938	-0.0667	-0.115	-0.01836	0.006889	-0.02198	-0.05754	0.01358	0.2259	0.007283	-0.0214	0.03597	0.619	-0.0318	-0.09669	0.03309	0.3369	-0.009633	-0.071	0.052	0.7588	0.02174	-0.01282	0.0563	0.2177	-0.08161	-0.157	-0.006231	0.03395	-0.08043	-0.165	0.00419	0.06271
HLA-DPA1	0201	-0.08819	-0.2274	0.05103	0.2147	-0.05834	-0.1886	0.07194	0.3803	0.007666	-0.03366	0.04899	0.7162	0.01109	-0.03125	0.05344	0.6077	0.05506	0.0009113	0.1092	0.04638	0.01273	-0.02686	0.05231	0.5287	-0.0008216	-0.03339	0.03175	0.9606	0.01719	-0.05578	0.09016	0.6443	-0.0005598	-0.06964	0.06852	0.9873	-0.01333	-0.05207	0.02541	0.5002	-0.09157	-0.1751	-0.007994	0.03187	0.0914	-0.004917	0.1877	0.06313
HLA-DPA1	0202	0.05388	-0.2071	0.3149	0.6858	-0.09019	-0.3185	0.1382	0.439	-0.04264	-0.1194	0.03416	0.2766	-0.09084	-0.1696	-0.01212	0.02386	0.07191	-0.02865	0.1725	0.1612	0.05763	-0.01679	0.132	0.1293	0.0375	-0.01977	0.09476	0.1999	0.02479	-0.1079	0.1575	0.7143	0.02781	-0.09925	0.1549	0.668	-0.05921	-0.1321	0.01365	0.1114	-0.06812	-0.2254	0.08918	0.3961	-0.01395	-0.1872	0.1593	0.8746
HLA-DPB1	0101	-0.07793	-0.2984	0.1425	0.4886	-0.1031	-0.3103	0.104	0.3294	0.06304	-0.002389	0.1285	0.05911	0.0267	-0.04019	0.09359	0.4342	0.1277	0.04243	0.2129	0.003359	-0.0007881	-0.06187	0.06029	0.9798	-0.01533	-0.06079	0.03013	0.509	0.2316	0.1171	0.346	7.54e-05	0.09966	-0.006646	0.206	0.06631	-0.02254	-0.08337	0.0383	0.4679	-0.1535	-0.284	-0.02298	0.02125	0.05124	-0.1003	0.2027	0.5076
HLA-DPB1	0201	-0.04554	-0.1753	0.08418	0.4915	-0.01019	-0.1316	0.1113	0.8694	-0.03212	-0.07111	0.006874	0.1066	-0.001758	-0.04194	0.03843	0.9317	0.02249	-0.02956	0.07453	0.3972	0.001938	-0.03622	0.04009	0.9207	0.005487	-0.02342	0.0344	0.7101	-0.06779	-0.1372	0.001609	0.05568	0.002872	-0.0639	0.06964	0.9328	-0.005284	-0.04252	0.03195	0.7809	0.01993	-0.0596	0.09947	0.6234	0.05191	-0.03737	0.1412	0.2546
HLA-DPB1	0301	0.046	-0.1054	0.1974	0.5517	0.09507	-0.04873	0.2389	0.1953	-0.03627	-0.08395	0.0114	0.136	-0.02543	-0.07505	0.02419	0.3153	0.01049	-0.05107	0.07205	0.7384	-0.01635	-0.06146	0.02877	0.4778	0.03098	-0.005043	0.067	0.09252	0.04284	-0.04026	0.1259	0.3125	0.0559	-0.02272	0.1345	0.1636	-0.001902	-0.04587	0.04207	0.9324	0.08544	-0.008719	0.1796	0.07546	-0.03779	-0.1433	0.06767	0.4826
HLA-DPB1	0401	0.02827	-0.06369	0.1202	0.547	-0.08757	-0.1751	-4.293e-05	0.05015	0.007317	-0.02075	0.03538	0.6094	-0.007576	-0.03603	0.02088	0.6019	-0.01564	-0.05267	0.02138	0.4077	0.003511	-0.02347	0.03049	0.7987	-0.01687	-0.038	0.004264	0.1184	-0.02524	-0.07486	0.02437	0.3188	-0.03817	-0.08536	0.009012	0.113	0.01419	-0.01197	0.04035	0.2878	-0.0347	-0.09176	0.02236	0.2334	-0.02896	-0.09383	0.03591	0.3817
HLA-DPB1	0402	-0.03931	-0.1791	0.1004	0.5815	0.1692	0.03659	0.3018	0.01254	0.07311	0.03153	0.1147	0.0005786	0.01695	-0.02722	0.06113	0.452	-0.04823	-0.1038	0.00736	0.08917	-0.02639	-0.06789	0.01512	0.2129	-0.01006	-0.04417	0.02405	0.5636	0.01297	-0.0606	0.08654	0.7297	0.02187	-0.04901	0.09275	0.5455	0.01344	-0.0255	0.05238	0.4987	0.09959	0.01484	0.1843	0.02137	-0.08626	-0.1813	0.008788	0.07552
HLA-DPB1	0501	-0.01174	-0.3075	0.2841	0.938	-0.01195	-0.285	0.2611	0.9317	0.004437	-0.09191	0.1008	0.9281	-0.06332	-0.1684	0.04178	0.2379	0.1308	0.004519	0.257	0.04246	0.04421	-0.04915	0.1376	0.3535	0.02408	-0.04864	0.09681	0.5166	0.07272	-0.09726	0.2427	0.4019	-0.0252	-0.1931	0.1427	0.7686	-0.03023	-0.118	0.05754	0.4997	-0.03114	-0.2282	0.1659	0.7568	-0.1247	-0.3371	0.08759	0.2498
HLA-DPB1	0601	0.02492	-0.4943	0.5442	0.9251	-0.1541	-0.6267	0.3185	0.5228	-0.1015	-0.2269	0.02386	0.1127	0.05997	-0.06412	0.1841	0.3437	-0.08389	-0.2528	0.085	0.3304	-0.02004	-0.1342	0.09411	0.7308	0.09109	-0.005998	0.1882	0.06654	0.06281	-0.1628	0.2885	0.5854	-0.05808	-0.2805	0.1644	0.6089	-0.08706	-0.2041	0.02995	0.1449	-0.002805	-0.2604	0.2548	0.983	0.1622	-0.1384	0.4627	0.2904
HLA-DPB1	0901	-0.08399	-0.4719	0.3039	0.6714	0.114	-0.2559	0.4839	0.5459	0.08571	-0.03446	0.2059	0.1623	-0.0133	-0.1333	0.1067	0.8281	0.03749	-0.1184	0.1934	0.6375	0.02922	-0.08272	0.1412	0.609	-0.01541	-0.1058	0.07497	0.7383	-0.2291	-0.4362	-0.02201	0.03024	0.05571	-0.1448	0.2563	0.5862	-0.05308	-0.1639	0.05772	0.3479	0.1239	-0.112	0.3598	0.3034	0.07659	-0.2104	0.3636	0.601
HLA-DPB1	1301	0.07979	-0.2628	0.4224	0.6482	0.1444	-0.1846	0.4733	0.3899	-0.1623	-0.2606	-0.06406	0.001223	-0.01864	-0.119	0.08171	0.7158	-0.01663	-0.149	0.1157	0.8055	0.03778	-0.05777	0.1333	0.4385	0.04335	-0.03473	0.1214	0.2771	0.01465	-0.1631	0.1924	0.8716	-0.08765	-0.2543	0.07903	0.3028	0.01614	-0.07872	0.111	0.7388	-0.166	-0.3692	0.03716	0.1094	0.04057	-0.2168	0.2979	0.7574
HLA-DPB1	1401	0.03023	-0.4194	0.4799	0.8952	-0.2294	-0.6332	0.1745	0.2659	-0.04847	-0.1812	0.08426	0.4742	0.05617	-0.07261	0.185	0.3928	0.009868	-0.1688	0.1886	0.9138	0.0873	-0.05449	0.2291	0.2277	-0.03571	-0.1207	0.0493	0.4107	0.03187	-0.2184	0.2822	0.8029	0.01701	-0.2193	0.2533	0.8878	-0.06219	-0.1981	0.07367	0.3698	-0.05591	-0.3376	0.2258	0.6973	0.00222	-0.3034	0.3078	0.9886
HLA-DPB1	1701	0.04209	-0.3511	0.4353	0.8339	0.0512	-0.3171	0.4195	0.7853	-0.02716	-0.1514	0.09704	0.6682	0.07745	-0.0463	0.2012	0.2202	-0.07264	-0.2344	0.0891	0.3788	-0.0126	-0.1296	0.1044	0.8329	-0.00694	-0.1043	0.09037	0.8889	-0.09589	-0.3133	0.1215	0.3875	0.006868	-0.1991	0.2128	0.9479	0.05076	-0.06356	0.1651	0.3843	0.05184	-0.1927	0.2964	0.6778	0.05274	-0.2468	0.3523	0.7301
HLA-DQA1	0101	-0.02746	-0.162	0.1071	0.6893	0.01656	-0.1105	0.1437	0.7984	0.001248	-0.03886	0.04135	0.9514	0.01226	-0.02911	0.05364	0.5614	-0.008075	-0.06079	0.04464	0.764	-0.01278	-0.05439	0.02884	0.5475	0.01856	-0.01344	0.05056	0.2562	0.02953	-0.04116	0.1002	0.413	-0.01884	-0.0869	0.04921	0.5874	0.01431	-0.02362	0.05224	0.4598	0.03551	-0.04578	0.1168	0.392	-0.04208	-0.134	0.04988	0.37
HLA-DQA1	0102	-0.08531	-0.1996	0.02899	0.1438	-0.2017	-0.3078	-0.09564	0.000204	0.07574	0.04144	0.11	1.576e-05	-0.06529	-0.1004	-0.03015	0.0002805	0.049	0.00402	0.09398	0.03286	0.05939	0.02711	0.09167	0.0003206	-0.00304	-0.03005	0.02397	0.8255	0.04401	-0.01605	0.1041	0.1511	0.009491	-0.04919	0.06817	0.7513	0.0008912	-0.03123	0.03301	0.9566	-0.05062	-0.1198	0.01852	0.1515	-0.1284	-0.2103	-0.04653	0.002159
HLA-DQA1	0103	0.1345	-0.02833	0.2973	0.1058	0.1034	-0.05062	0.2575	0.1885	0.0688	0.01803	0.1196	0.007961	-0.05843	-0.1121	-0.004757	0.03304	0.03037	-0.03642	0.09715	0.3729	-0.0503	-0.102	0.001373	0.05658	0.02207	-0.01593	0.06006	0.2556	-0.06564	-0.1563	0.02503	0.1561	-0.007789	-0.09316	0.07758	0.8581	-0.005186	-0.0539	0.04353	0.8348	0.06733	-0.03698	0.1716	0.206	0.07982	-0.03246	0.1921	0.1638
HLA-DQA1	0201	0.1047	-0.0398	0.2492	0.1559	-0.04664	-0.1809	0.08764	0.4962	-0.1613	-0.2028	-0.1199	3.527e-14	0.02069	-0.02262	0.064	0.3494	-0.0571	-0.1127	-0.001533	0.04412	0.007937	-0.03258	0.04846	0.7011	-0.04828	-0.08207	-0.01448	0.005311	-0.01461	-0.08902	0.05979	0.7003	-0.1679	-0.2389	-0.09692	3.797e-06	-0.02048	-0.06084	0.01989	0.3202	-0.01683	-0.1029	0.06924	0.7016	0.06179	-0.03507	0.1586	0.2114
HLA-DQA1	0301	0.06563	-0.06066	0.1919	0.3087	0.08299	-0.037	0.203	0.1755	-0.08481	-0.1225	-0.04712	1.08e-05	0.02782	-0.009552	0.0652	0.1448	0.01221	-0.03692	0.06135	0.6262	-0.04609	-0.08204	-0.01014	0.01208	0.009371	-0.01946	0.0382	0.5244	-0.002713	-0.06829	0.06286	0.9354	-3.39e-05	-0.06278	0.06271	0.9992	0.01155	-0.02274	0.04584	0.5092	0.06217	-0.01367	0.138	0.1082	0.06129	-0.02207	0.1446	0.1498
HLA-DQA1	0401	-0.111	-0.4103	0.1883	0.4675	0.009528	-0.2735	0.2926	0.9474	0.01193	-0.07945	0.1033	0.7981	-0.08005	-0.175	0.01493	0.09879	0.04318	-0.07568	0.162	0.4765	0.006434	-0.07716	0.09003	0.8801	0.05161	-0.02144	0.1247	0.1668	-0.05017	-0.2095	0.1092	0.5373	0.181	0.03057	0.3315	0.01847	-0.02431	-0.1069	0.0583	0.5642	-0.08247	-0.266	0.1011	0.3786	-0.0421	-0.231	0.1468	0.6623
HLA-DQA1	0501	-0.04597	-0.1497	0.05778	0.3854	0.09825	-0.001531	0.198	0.05389	0.06104	0.02895	0.09313	0.0001979	0.05002	0.01652	0.08352	0.003479	-0.03291	-0.07553	0.009703	0.1302	0.00223	-0.02919	0.03365	0.8894	-0.004553	-0.02818	0.01907	0.7058	-0.01666	-0.07344	0.04012	0.5653	0.07774	0.0232	0.1323	0.005265	-0.0006601	-0.03082	0.0295	0.9658	-0.03073	-0.0955	0.03403	0.3524	0.01286	-0.05949	0.08521	0.7276
HLA-DQB1	0201	0.001308	-0.1537	0.1563	0.9868	0.166	0.01675	0.3153	0.02949	-0.07511	-0.1246	-0.0256	0.002974	0.1096	0.06088	0.1583	1.115e-05	0.0002159	-0.06392	0.06435	0.9947	0.02063	-0.02733	0.06859	0.3994	-0.00259	-0.03658	0.03139	0.8813	0.08334	-0.001623	0.1683	0.05467	0.07265	-0.008468	0.1538	0.07936	-0.04725	-0.09172	-0.002772	0.03749	-0.03606	-0.1334	0.0613	0.4679	0.0186	-0.0885	0.1257	0.7336
HLA-DQB1	0202	0.1869	0.01785	0.356	0.03047	-0.07669	-0.2314	0.07799	0.3314	-0.1117	-0.1602	-0.06314	6.824e-06	0.023	-0.02756	0.07357	0.3727	-0.07355	-0.1375	-0.009551	0.02439	0.01178	-0.03532	0.05888	0.6242	-0.03372	-0.07217	0.004737	0.08633	0.01428	-0.07116	0.09972	0.7433	-0.1469	-0.2293	-0.06446	0.0004894	-0.03889	-0.08554	0.007764	0.1025	-0.04542	-0.1451	0.05422	0.3717	0.1044	-0.00672	0.2155	0.0658
HLA-DQB1	0301	-0.06076	-0.1707	0.04918	0.279	0.003814	-0.1012	0.1088	0.9432	0.05499	0.02097	0.08901	0.001555	0.002635	-0.03313	0.0384	0.8852	-0.04655	-0.09197	-0.00114	0.04464	-0.0222	-0.05581	0.01142	0.1958	-0.003758	-0.02984	0.02232	0.7778	-0.06474	-0.1257	-0.00379	0.03747	0.04525	-0.01298	0.1035	0.1279	0.02071	-0.0118	0.05322	0.2119	-0.02297	-0.09244	0.0465	0.517	0.05585	-0.02097	0.1327	0.1544
HLA-DQB1	0302	0.1065	-0.04586	0.2588	0.171	0.1607	0.01541	0.306	0.03039	-0.05398	-0.09929	-0.00868	0.01961	0.03411	-0.01112	0.07934	0.1396	0.02687	-0.03236	0.08609	0.374	-0.05341	-0.09628	-0.01053	0.01474	0.01633	-0.0169	0.04957	0.3358	-0.03329	-0.1122	0.04567	0.4087	-0.007306	-0.08383	0.06922	0.8516	0.01098	-0.03021	0.05217	0.6015	0.105	0.01326	0.1968	0.02499	0.0001351	-0.1027	0.103	0.9979
HLA-DQB1	0303	-0.1117	-0.3436	0.1202	0.3452	-0.005666	-0.2255	0.2142	0.9597	-0.1495	-0.216	-0.08301	1.095e-05	0.003391	-0.06464	0.07142	0.9222	0.001735	-0.08868	0.09215	0.97	-0.002252	-0.06579	0.06128	0.9446	-0.07093	-0.1271	-0.01472	0.01373	-0.005679	-0.1251	0.1137	0.9257	-0.1143	-0.2283	-0.0003758	0.0494	0.02874	-0.03606	0.09353	0.3848	0.02929	-0.1086	0.1672	0.6771	-0.007951	-0.1659	0.15	0.9214
HLA-DQB1	0402	-0.05565	-0.3378	0.2265	0.6991	0.03801	-0.2284	0.3044	0.7798	-0.02766	-0.1148	0.05948	0.5339	-0.06691	-0.1577	0.02383	0.1486	0.06717	-0.0462	0.1805	0.2456	0.01293	-0.06806	0.09391	0.7544	0.04313	-0.02538	0.1116	0.2179	-0.02823	-0.1804	0.1239	0.7162	0.2127	0.06866	0.3567	0.003844	-0.01369	-0.09293	0.06555	0.7349	-0.0417	-0.2164	0.133	0.64	-0.0504	-0.2327	0.1319	0.588
HLA-DQB1	0501	-0.03508	-0.1783	0.1082	0.6314	-0.00941	-0.1448	0.126	0.8916	-0.02419	-0.06682	0.01845	0.2663	0.0195	-0.02481	0.06382	0.3886	0.0223	-0.03389	0.0785	0.4367	-0.03792	-0.08386	0.008011	0.1058	0.02056	-0.01421	0.05532	0.2471	0.02104	-0.0544	0.09647	0.5847	-0.04777	-0.1198	0.02423	0.1936	0.005017	-0.03559	0.04562	0.8087	0.03827	-0.04795	0.1245	0.3844	-0.05825	-0.1563	0.03983	0.2447
HLA-DQB1	0502	0.02152	-0.2633	0.3063	0.8823	-0.08781	-0.357	0.1814	0.5228	0.01645	-0.06937	0.1023	0.7072	-0.0164	-0.104	0.07117	0.7136	-0.02957	-0.1442	0.08507	0.6132	-0.002274	-0.08523	0.08068	0.9572	-0.006111	-0.07411	0.06189	0.8603	0.07063	-0.08263	0.2239	0.3665	0.06914	-0.07196	0.2102	0.337	-0.03479	-0.1175	0.04794	0.4099	-0.1699	-0.346	0.006126	0.05865	-0.08987	-0.3149	0.1352	0.434
HLA-DQB1	0503	0.04831	-0.2477	0.3443	0.7491	0.1014	-0.1756	0.3784	0.4733	0.09692	0.005647	0.1882	0.03753	-0.05524	-0.1478	0.03727	0.2421	-0.127	-0.2475	-0.006385	0.03915	0.06929	-0.01289	0.1515	0.09861	0.01397	-0.04979	0.07773	0.6678	0.06247	-0.09864	0.2236	0.4473	0.08491	-0.07198	0.2418	0.289	0.03456	-0.05483	0.124	0.4487	0.001654	-0.1886	0.1919	0.9864	0.06203	-0.1504	0.2745	0.5673
HLA-DQB1	0602	-0.07245	-0.2088	0.06387	0.2978	-0.2636	-0.3903	-0.1369	4.871e-05	0.1021	0.06208	0.1421	6.137e-07	-0.05632	-0.09804	-0.01459	0.008243	0.05196	-0.0007438	0.1047	0.05344	0.08241	0.04579	0.119	1.103e-05	-0.02315	-0.05536	0.00907	0.1597	0.05739	-0.01319	0.128	0.1112	-0.03711	-0.1055	0.03129	0.2878	0.01051	-0.02688	0.0479	0.5818	-0.045	-0.1261	0.03608	0.2768	-0.1429	-0.2408	-0.04505	0.004278
HLA-DQB1	0603	0.1483	-0.02376	0.3204	0.09145	0.1011	-0.06292	0.2652	0.2272	0.08978	0.03697	0.1426	0.0008761	-0.06567	-0.122	-0.009366	0.0224	0.01604	-0.0537	0.08578	0.6522	-0.04978	-0.1031	0.003557	0.06755	0.02811	-0.0114	0.06762	0.1638	-0.04928	-0.1439	0.04537	0.3076	-0.01147	-0.1003	0.07737	0.8003	-0.01892	-0.06977	0.03192	0.4658	0.07713	-0.03104	0.1853	0.1624	0.07887	-0.03568	0.1934	0.1774
HLA-DQB1	0604	-0.1763	-0.4389	0.08633	0.1886	-0.07979	-0.323	0.1634	0.5204	-0.01564	-0.09213	0.06085	0.6886	-0.05025	-0.1286	0.02807	0.2088	0.06096	-0.03892	0.1608	0.2317	-0.02639	-0.1039	0.05114	0.5047	0.02967	-0.02612	0.08546	0.2978	-0.04693	-0.1803	0.08639	0.4903	0.1352	0.006624	0.2639	0.03945	0.035	-0.03555	0.1056	0.331	-0.02265	-0.1746	0.1293	0.7703	-0.04096	-0.2223	0.1404	0.6581
HLA-DRB1	0101	-0.03304	-0.1904	0.1243	0.6807	-0.007711	-0.1587	0.1433	0.9203	-0.01259	-0.05881	0.03362	0.5933	0.03739	-0.01127	0.08604	0.1323	-0.003968	-0.06496	0.05703	0.8986	-0.04147	-0.09161	0.008669	0.1052	-0.004044	-0.04329	0.0352	0.84	0.02064	-0.06072	0.102	0.6191	-0.08469	-0.1637	-0.00566	0.03583	-0.002594	-0.04609	0.04091	0.907	0.0711	-0.0225	0.1647	0.1367	-0.07143	-0.1787	0.03583	0.192
HLA-DRB1	0301	0.01559	-0.142	0.1732	0.8463	0.1467	-0.003923	0.2973	0.05655	-0.08209	-0.1322	-0.03196	0.001351	0.1155	0.06612	0.1649	4.982e-06	-0.002627	-0.06751	0.06226	0.9368	0.02931	-0.01893	0.07755	0.2339	0.002945	-0.03155	0.03744	0.8671	0.07368	-0.01211	0.1595	0.09247	0.06635	-0.01546	0.1482	0.1121	-0.05006	-0.09502	-0.005098	0.02923	-0.03857	-0.1372	0.06005	0.4434	0.01685	-0.09205	0.1258	0.7617
HLA-DRB1	0401	0.06736	-0.0936	0.2283	0.4123	0.1146	-0.03865	0.2679	0.143	-0.06481	-0.1131	-0.01651	0.008597	0.03304	-0.01438	0.08046	0.1723	0.01131	-0.05194	0.07456	0.726	-0.02996	-0.07645	0.01653	0.2068	0.01062	-0.02555	0.04679	0.5654	-0.06074	-0.145	0.02352	0.1578	-0.009287	-0.08995	0.07137	0.8215	0.006564	-0.03713	0.05026	0.7685	0.1145	0.01729	0.2118	0.02106	0.04627	-0.05987	0.1524	0.393
HLA-DRB1	0404	0.1794	-0.1628	0.5216	0.3045	0.01642	-0.3006	0.3334	0.9192	-0.1681	-0.262	-0.07415	0.000462	-0.004394	-0.09882	0.09004	0.9273	0.05578	-0.06735	0.1789	0.3747	-0.1195	-0.2057	-0.03335	0.006626	0.03516	-0.02755	0.09788	0.2724	0.02788	-0.1352	0.1909	0.7376	-0.03062	-0.1957	0.1344	0.7162	0.00116	-0.08581	0.08813	0.9792	0.07368	-0.1191	0.2664	0.4538	-0.01669	-0.2728	0.2394	0.8984
HLA-DRB1	0701	0.08836	-0.05713	0.2338	0.2342	-0.04187	-0.177	0.09322	0.5437	-0.1658	-0.2075	-0.1241	1.007e-14	0.02184	-0.02174	0.06543	0.3262	-0.05069	-0.1066	0.005261	0.07592	0.001833	-0.03902	0.04268	0.9299	-0.04794	-0.08194	-0.01394	0.005933	-0.008948	-0.08381	0.06591	0.8148	-0.1601	-0.2315	-0.08864	1.188e-05	-0.0207	-0.06133	0.01992	0.3181	-0.01574	-0.1024	0.07095	0.722	0.05483	-0.04242	0.1521	0.2694
HLA-DRB1	0801	-0.1808	-0.4915	0.1299	0.2543	0.008597	-0.2884	0.3056	0.9548	-0.04867	-0.1428	0.04544	0.3109	-0.08768	-0.1869	0.0115	0.08337	0.01269	-0.1095	0.1348	0.8387	0.02998	-0.05656	0.1165	0.4973	0.0473	-0.03351	0.1281	0.2519	-0.07998	-0.2457	0.08569	0.3441	0.1546	0.001539	0.3076	0.04789	-0.01455	-0.09968	0.07059	0.7377	-0.09124	-0.2783	0.09584	0.3392	-0.06769	-0.2658	0.1304	0.5032
HLA-DRB1	1101	-0.2128	-0.3801	-0.04552	0.01281	0.05384	-0.1085	0.2161	0.5157	0.1146	0.0634	0.1658	1.2e-05	-0.02963	-0.08395	0.0247	0.2853	-0.0442	-0.1131	0.02474	0.209	-0.01566	-0.06584	0.03453	0.541	0.007297	-0.03216	0.04675	0.7172	-0.0777	-0.1693	0.01392	0.09662	0.01978	-0.06829	0.1078	0.6599	0.04726	-0.001134	0.09565	0.05579	-0.0312	-0.1357	0.07332	0.5585	-0.03377	-0.1535	0.08593	0.5804
HLA-DRB1	1103	0.00588	-0.3936	0.4054	0.977	-0.07732	-0.4398	0.2851	0.676	0.127	-0.00162	0.2557	0.05309	0.05116	-0.08276	0.1851	0.4541	0.0118	-0.1703	0.1939	0.8989	0.02829	-0.09402	0.1506	0.6504	-0.008667	-0.1208	0.1035	0.8797	-0.08224	-0.3213	0.1568	0.5002	0.1974	-0.03862	0.4335	0.1013	-0.08019	-0.2045	0.04414	0.2064	-0.002435	-0.2721	0.2672	0.9859	0.1382	-0.1391	0.4155	0.3288
HLA-DRB1	1104	0.04248	-0.2036	0.2886	0.7352	0.1566	-0.07931	0.3925	0.1935	0.1294	0.04961	0.2092	0.001501	-0.00351	-0.08656	0.07954	0.934	-0.01988	-0.1281	0.08831	0.7188	-0.007823	-0.08828	0.07263	0.8489	-0.02183	-0.08142	0.03775	0.473	-0.07728	-0.2189	0.06435	0.285	0.02648	-0.1081	0.1611	0.6999	0.03198	-0.04576	0.1097	0.4202	0.004765	-0.1581	0.1676	0.9543	-0.1022	-0.2685	0.06409	0.2286
HLA-DRB1	1201	0.01433	-0.2925	0.3212	0.9271	-0.003747	-0.2882	0.2807	0.9794	0.1763	0.08524	0.2673	0.0001515	-0.003828	-0.1002	0.09252	0.9379	-0.08981	-0.2121	0.0325	0.1502	-0.003607	-0.09775	0.09054	0.9401	-0.0205	-0.09295	0.05194	0.5793	-0.005075	-0.1726	0.1624	0.9527	0.07429	-0.09036	0.2389	0.3766	0.004206	-0.08423	0.09264	0.9257	-0.0486	-0.2378	0.1406	0.6148	0.09754	-0.1134	0.3085	0.3649
HLA-DRB1	1301	0.1703	-0.004158	0.3449	0.05598	0.1108	-0.05412	0.2757	0.1882	0.0892	0.03595	0.1425	0.001044	-0.05276	-0.1097	0.004181	0.06957	0.009993	-0.06032	0.08031	0.7806	-0.04895	-0.1031	0.005201	0.07663	0.02063	-0.01908	0.06035	0.309	-0.07568	-0.1713	0.01992	0.1209	-0.02195	-0.1114	0.0675	0.6306	-0.01249	-0.06376	0.03878	0.6332	0.07727	-0.03182	0.1864	0.1652	0.09033	-0.02586	0.2065	0.1278
HLA-DRB1	1302	-0.1223	-0.372	0.1274	0.3372	-0.03402	-0.264	0.196	0.772	0.01272	-0.05886	0.08429	0.7277	-0.08112	-0.1548	-0.007448	0.03108	0.05994	-0.03353	0.1534	0.2089	-0.004458	-0.07692	0.068	0.904	0.03833	-0.01484	0.0915	0.1584	-0.08049	-0.2045	0.04349	0.2034	0.1007	-0.01964	0.2211	0.1011	0.01548	-0.05086	0.08183	0.6474	0.02808	-0.1137	0.1698	0.6979	-0.03079	-0.1975	0.1359	0.7175
HLA-DRB1	1303	0.1165	-0.2762	0.5092	0.561	-0.3048	-0.6669	0.05728	0.09927	-0.01709	-0.1458	0.1116	0.7947	0.09525	-0.04493	0.2354	0.1831	-0.01339	-0.1791	0.1523	0.8741	0.009942	-0.1053	0.1252	0.8657	0.05264	-0.05445	0.1597	0.3358	0.05785	-0.1672	0.2829	0.6144	0.3285	0.1165	0.5405	0.002423	0.04963	-0.07807	0.1773	0.4463	-0.004893	-0.2575	0.2477	0.9697	0.1258	-0.1564	0.408	0.3824
HLA-DRB1	1401	0.01276	-0.2949	0.3204	0.9352	0.04546	-0.2398	0.3307	0.7548	0.1238	0.03245	0.2151	0.007953	-0.08699	-0.1796	0.005596	0.06575	-0.1216	-0.2418	-0.001425	0.04746	0.08636	0.003207	0.1695	0.04196	0.007233	-0.0576	0.07207	0.827	0.03954	-0.121	0.2001	0.6293	0.1171	-0.03833	0.2724	0.14	0.05875	-0.02949	0.147	0.1921	-0.001232	-0.19	0.1875	0.9898	0.03971	-0.1697	0.2491	0.7101
HLA-DRB1	1501	-0.0786	-0.2137	0.05647	0.2543	-0.268	-0.3929	-0.143	2.854e-05	0.0861	0.04603	0.1262	2.641e-05	-0.05808	-0.09986	-0.0163	0.006516	0.05926	0.006404	0.1121	0.02809	0.07228	0.03552	0.109	0.0001211	-0.0296	-0.06183	0.002624	0.07242	0.0771	0.006377	0.1478	0.03273	-0.03157	-0.1002	0.03711	0.3678	0.005564	-0.03206	0.04319	0.772	-0.04407	-0.1254	0.03728	0.2884	-0.1271	-0.2255	-0.02866	0.0115
HLA-DRB1	1601	0.05657	-0.2581	0.3712	0.7246	0.01579	-0.2919	0.3235	0.9199	0.04989	-0.04251	0.1423	0.29	0.00257	-0.09318	0.09832	0.9581	-0.01968	-0.1429	0.1035	0.7542	-0.01161	-0.09982	0.07661	0.7965	-0.009961	-0.08821	0.06829	0.8031	0.04031	-0.1267	0.2073	0.6361	0.003057	-0.1502	0.1563	0.9688	-0.04437	-0.1353	0.04652	0.3388	-0.162	-0.3525	0.02855	0.0958	-0.06983	-0.3177	0.178	0.5809
[truncated: 12 more columns]
