# Supplementary material for: Amino Acid Variation in HLA Class II Proteins Is a Major Determinant of Humoral Response to Common Viruses
Source: Am J Hum Genet. 2015 Oct 8;97(5):738–43. doi: 10.1016/j.ajhg.2015.09.008 (PMC4667104; doi:10.1016/j.ajhg.2015.09.008)
Supplement: Table S5. Omnibus Test Association Results for Imputed Variable HLA Amino Acid Positions [file mmc3.xlsx]

## Sheet: serostatus
Table S5. Omnibus Test Association Results for Imputed Variable HLA Amino Acid Positions
Gene	AA position	P (omnibus)
		CMV (P28)	CMV (P150)	EBV (EBNA)	HSV1	VZV	Influenza A	Influenza B	Measles	Mumps	Parvo	BKPyV	JCPyV	MCPyV	TSPyV	Rubella
HLA-A	9	0.632	0.58	0.699	0.317	0.603	0.38	0.676	0.662	0.403	0.85	0.0984	0.846	0.221	0.185	0.58
HLA-A	56	0.358	0.516	0.266	0.174	0.277	0.874	0.111	0.375	0.54	0.796	0.59	0.794	0.662	0.538	0.785
HLA-A	62	0.0646	0.272	0.754	0.618	0.58	0.899	0.553	0.972	0.623	0.557	0.333	0.27	0.34	0.515	0.554
HLA-A	63	0.0247	0.106	0.611	0.654	0.344	0.624	0.385	0.87	0.859	0.556	0.266	0.118	0.258	0.273	0.445
HLA-A	73	0.527	0.437	0.132	0.0438	0.515	0.478	0.536	0.316	0.2	0.403	0.168	0.98	0.13	0.256	0.188
HLA-A	74	0.146	0.405	0.596	0.335	0.604	0.549	0.545	0.893	0.125	0.462	0.509	0.204	0.312	0.314	0.739
HLA-A	76	0.699	0.654	0.0504	0.504	0.467	0.766	0.66	0.79	0.294	0.798	0.424	0.0293	0.294	0.769	0.923
HLA-A	77	0.757	0.859	0.0102	0.0934	0.233	0.762	0.386	0.925	0.467	0.981	0.445	0.0649	0.2	0.664	0.9
HLA-A	95	0.485	0.805	0.618	0.228	0.577	0.836	0.851	0.962	0.751	0.65	0.327	0.274	0.626	0.337	0.706
HLA-A	97	0.513	0.688	0.504	0.994	0.926	0.88	0.289	0.825	0.452	0.356	0.0675	0.578	0.718	0.649	0.241
HLA-A	99	0.792	0.544	0.518	0.343	0.44	0.955	0.873	0.594	0.308	0.769	0.307	0.952	0.414	0.472	0.799
HLA-A	114	0.248	0.307	0.735	0.0101	0.765	0.682	0.325	0.75	0.28	0.633	0.642	0.329	0.516	0.504	0.824
HLA-A	116	0.23	0.497	0.986	0.188	0.675	0.487	0.282	0.981	0.187	0.431	0.88	0.438	0.879	0.365	0.665
HLA-A	144	0.146	0.0719	0.174	0.0154	0.85	0.766	0.116	0.378	0.705	0.883	0.141	0.129	0.624	0.131	0.973
HLA-A	152	0.298	0.412	0.557	0.848	0.855	0.571	0.223	0.977	0.225	0.403	0.693	0.995	0.0541	0.325	0.268
HLA-A	156	0.797	0.778	0.584	0.93	0.532	0.677	0.503	0.769	0.0131	0.603	0.522	0.104	0.744	0.603	0.416
HLA-A	163	0.964	0.934	0.786	0.0449	0.586	0.362	0.898	0.951	0.265	0.37	0.873	0.262	0.284	0.0554	0.559
HLA-A	184	0.468	0.794	0.259	0.803	0.715	0.484	0.554	0.593	0.213	0.108	0.636	0.761	0.738	0.842	0.451
HLA-A	193	0.596	0.986	0.663	0.603	0.534	0.67	0.372	0.365	0.0847	0.21	0.454	0.649	0.379	0.9	0.261
HLA-A	194	0.596	0.986	0.663	0.603	0.534	0.67	0.372	0.365	0.0847	0.21	0.454	0.649	0.379	0.9	0.261
HLA-A	207	0.624	0.98	0.65	0.581	0.529	0.702	0.366	0.372	0.0753	0.217	0.451	0.629	0.388	0.912	0.216
HLA-A	245	0.354	0.867	0.621	0.171	0.114	0.496	0.488	0.944	0.85	0.185	0.617	0.26	0.273	0.993	0.0805
HLA-A	246	0.634	0.411	0.125	0.00266	0.478	0.928	0.328	0.189	0.687	0.993	0.157	0.0565	0.39	0.248	0.929
HLA-A	253	0.605	0.998	0.652	0.533	0.526	0.687	0.352	0.311	0.103	0.202	0.523	0.749	0.397	0.85	0.266
HLA-A	276	0.794	0.615	0.315	0.948	0.914	0.699	0.325	0.472	0.257	0.141	0.146	0.675	0.703	0.514	0.136
HLA-A	282	0.732	0.495	0.425	0.376	0.437	0.928	0.86	0.61	0.325	0.819	0.22	0.907	0.422	0.458	0.786
HLA-A	283	0.184	0.133	0.878	0.568	0.239	0.437	0.579	0.761	0.218	0.333	0.495	0.597	0.899	0.229	0.556
HLA-A	294	0.63	0.982	0.677	0.558	0.543	0.606	0.303	0.298	0.108	0.217	0.544	0.788	0.359	0.872	0.256
HLA-A	297	0.564	0.867	0.0297	0.363	0.568	0.072	0.0282	0.834	0.932	0.962	0.654	0.576	0.386	0.916	0.54
HLA-A	298	0.788	0.891	0.527	0.0832	0.512	0.441	0.69	0.411	0.575	0.921	0.157	0.298	0.238	0.57	0.489
HLA-A	299	0.611	0.394	0.131	0.00201	0.491	0.925	0.259	0.182	0.646	0.995	0.166	0.0605	0.426	0.223	0.779
HLA-A	307	0.788	0.891	0.527	0.0832	0.512	0.441	0.69	0.411	0.575	0.921	0.157	0.298	0.238	0.57	0.489
HLA-A	311	0.765	0.521	0.419	0.396	0.441	0.875	0.875	0.605	0.374	0.77	0.215	0.873	0.407	0.472	0.789
HLA-A	321	0.794	0.615	0.315	0.948	0.914	0.699	0.325	0.472	0.257	0.141	0.146	0.675	0.703	0.514	0.136
HLA-A	334	0.648	0.426	0.137	0.00232	0.497	0.879	0.266	0.175	0.698	0.973	0.168	0.0657	0.439	0.231	0.894
HLA-B	9	0.723	0.155	0.228	0.315	0.0476	0.0487	0.527	0.178	0.537	0.109	0.711	0.139	0.513	0.0626	0.955
HLA-B	24	0.481	0.874	0.613	0.00881	0.705	0.00329	0.818	0.0306	0.00593	0.118	0.202	0.77	0.447	0.338	0.256
HLA-B	45	0.625	0.612	0.805	0.00115	0.865	0.0483	0.0855	0.667	0.00315	0.458	0.21	0.999	0.525	0.673	0.654
HLA-B	66	0.85	0.977	0.629	0.52	0.483	0.174	0.893	0.395	0.119	0.711	0.38	0.694	0.77	0.196	0.439
HLA-B	67	0.792	0.319	0.615	0.0354	0.761	3.37e-10	0.818	0.00266	0.00113	0.66	0.779	0.061	0.0664	0.00387	0.676
HLA-B	69	0.698	0.744	0.283	0.0368	0.329	1.6e-07	0.883	0.0439	0.0299	0.788	0.845	0.0755	0.0112	0.0794	0.733
HLA-B	70	0.944	0.596	0.258	0.0817	0.434	4.03e-09	0.993	0.0012	0.103	0.949	0.595	0.0602	0.0401	0.00485	0.858
HLA-B	77	0.401	0.385	0.31	0.366	0.0222	0.491	0.643	0.571	0.78	0.634	0.104	0.323	0.445	0.546	0.933
HLA-B	80	0.304	0.754	0.104	0.929	0.587	0.531	0.616	0.733	0.0782	0.453	0.00353	0.534	0.507	0.988	0.592
HLA-B	95	0.22	0.201	0.456	0.226	0.89	0.109	0.46	0.626	0.813	0.701	0.238	0.0284	0.612	0.174	0.435
HLA-B	97	0.83	0.224	0.279	0.0542	0.767	0.0191	0.914	0.201	0.269	0.675	0.803	0.0651	0.0685	0.115	0.229
HLA-B	99	0.9	0.579	0.629	0.0899	0.0518	0.658	0.208	0.105	0.639	0.0955	0.253	0.634	0.162	0.817	0.972
HLA-B	103	0.549	0.326	0.444	0.71	0.516	0.134	0.709	0.799	0.408	0.668	0.911	0.198	0.595	0.66	0.507
HLA-B	113	0.241	0.761	0.309	0.0584	0.491	0.155	0.285	0.206	0.256	0.618	0.988	0.0651	0.87	0.957	0.038
HLA-B	114	0.488	0.18	0.00404	0.677	0.216	0.0647	0.335	0.0187	0.918	0.95	0.37	0.585	0.4	0.448	0.638
HLA-B	116	0.081	0.0946	0.0651	0.0711	0.644	0.0638	0.288	0.82	0.129	0.622	0.703	0.0015	0.0349	0.0274	0.488
HLA-B	131	0.342	0.0227	0.159	0.0515	0.733	0.000706	0.757	0.371	0.0626	0.851	0.428	0.034	0.0246	0.124	0.682
HLA-B	143	0.672	0.475	0.0639	0.565	0.408	0.429	0.11	0.451	0.102	0.422	0.107	0.318	0.885	0.631	0.561
HLA-B	145	0.828	0.519	0.622	0.0899	0.39	0.573	0.109	0.596	0.0269	0.792	0.0056	0.0155	0.543	0.268	0.77
HLA-B	147	0.672	0.475	0.0639	0.565	0.408	0.429	0.11	0.451	0.102	0.422	0.107	0.318	0.885	0.631	0.561
HLA-B	152	0.681	0.542	0.0806	0.994	0.596	0.000972	0.993	0.0386	0.686	0.232	0.0206	0.103	0.0587	0.000413	0.924
HLA-B	156	0.158	0.0494	0.975	0.00752	0.989	2.13e-07	0.303	0.0221	0.164	0.517	0.807	0.0038	0.00162	0.00961	0.968
HLA-B	158	0.177	0.179	0.891	0.137	0.194	0.792	0.575	0.392	0.158	0.701	0.845	0.554	0.502	0.253	0.917
HLA-B	163	0.114	0.11	0.916	0.0305	0.274	0.000215	0.791	0.704	0.00451	0.582	0.0454	0.000556	0.00153	0.0131	0.782
HLA-B	167	0.125	0.426	0.213	0.847	0.0919	0.434	0.618	0.939	0.447	0.512	0.936	0.213	0.864	0.935	0.403
HLA-B	171	0.164	0.043	0.888	0.106	0.197	0.263	0.673	0.653	0.0888	0.749	0.0621	0.942	0.47	0.942	0.195
HLA-B	177	0.285	0.0213	0.0889	0.0852	0.77	7.38e-05	0.554	0.196	0.0625	0.587	0.422	0.0484	0.032	0.0795	0.737
HLA-B	178	0.36	0.057	0.205	0.00951	0.91	8.14e-09	0.74	0.0186	0.00497	0.794	0.731	0.00108	0.00187	0.00072	0.908
HLA-B	180	0.285	0.0213	0.0889	0.0852	0.77	7.38e-05	0.554	0.196	0.0625	0.587	0.422	0.0484	0.032	0.0795	0.737
HLA-B	194	0.815	0.79	0.0929	0.0535	0.169	0.00213	0.236	0.649	0.000127	0.0904	0.0378	0.421	0.467	0.668	0.318
HLA-B	199	0.0573	0.282	0.172	0.788	0.119	0.508	0.491	0.929	0.465	0.626	0.877	0.0955	0.954	0.902	0.301
HLA-B	282	0.237	0.268	0.865	0.00679	0.98	0.0426	0.727	0.315	0.000857	0.399	0.0476	0.409	0.401	0.841	0.417
HLA-B	305	0.206	0.237	0.775	0.00484	0.934	0.0346	0.62	0.298	0.000938	0.396	0.0371	0.467	0.38	0.956	0.393
HLA-B	325	0.0289	0.0444	0.49	0.0732	0.657	0.0112	0.783	0.906	9.43e-05	0.454	0.0649	0.203	0.0791	0.6	0.571
HLA-C	1	0.527	0.985	0.169	0.175	0.289	0.166	0.801	0.188	0.103	0.382	0.146	0.81	0.633	0.109	0.779
HLA-C	9	0.793	0.893	0.878	0.0314	0.514	3.32e-05	0.9	0.0122	0.000213	0.972	0.998	0.331	0.41	0.0329	0.747
HLA-C	95	0.406	0.371	0.291	0.446	NA	0.677	0.569	0.355	0.713	0.613	0.169	0.702	0.527	0.426	0.241
HLA-C	97	0.681	0.123	0.702	0.732	0.819	0.667	0.246	0.768	0.295	0.288	0.377	0.284	0.224	0.509	0.674
HLA-C	99	0.748	0.518	0.849	0.00635	0.288	1.3e-08	0.906	0.0068	0.0166	1	0.987	0.0176	0.0271	0.00142	0.862
HLA-C	114	0.444	0.697	0.972	0.844	0.46	0.00244	0.991	0.0382	0.00601	0.661	0.98	0.167	0.958	0.00337	0.318
HLA-C	116	0.75	0.844	0.542	0.0518	0.439	0.00494	0.156	0.0681	0.00159	0.392	0.55	0.785	0.282	0.11	0.457
HLA-C	152	0.544	0.0903	0.566	0.241	0.233	0.00105	0.63	0.000765	0.101	0.444	0.326	0.844	0.0197	0.00943	0.623
HLA-C	156	0.246	0.176	0.663	0.763	0.0451	0.000779	0.108	0.0781	0.0433	0.615	0.786	0.488	0.319	0.0275	0.734
HLA-C	163	0.761	0.902	0.0258	0.547	0.0336	0.581	0.148	0.153	0.851	0.263	0.274	0.461	0.447	0.555	0.791
HLA-C	184	0.905	0.24	0.659	0.445	0.605	0.000638	0.487	0.00304	0.0965	0.481	0.368	0.886	0.137	0.0951	0.589
HLA-C	193	0.482	0.648	0.673	0.757	0.27	0.524	0.922	0.549	0.524	0.293	0.643	0.281	0.178	0.132	0.858
HLA-C	194	0.655	0.1	0.724	0.203	0.406	0.000414	0.523	0.00109	0.06	0.657	0.367	0.625	0.0466	0.0301	0.596
HLA-C	211	0.998	0.788	0.0491	0.624	0.116	0.382	0.157	0.128	0.971	0.869	0.937	0.245	0.695	0.316	0.979
HLA-C	219	0.924	0.794	0.104	0.0136	0.787	0.0139	0.271	0.273	0.0652	0.256	0.228	0.946	0.393	0.182	0.611
HLA-C	248	0.359	0.739	0.769	0.00564	0.193	0.0505	0.476	0.339	0.31	0.975	0.884	0.447	0.169	0.733	0.399
HLA-C	253	0.626	0.1	0.623	0.206	0.517	0.000119	0.712	0.00423	0.114	0.451	0.572	0.558	0.0433	0.0397	0.724
HLA-C	261	0.616	0.076	0.754	0.195	0.416	0.000311	0.55	0.00128	0.0626	0.61	0.433	0.557	0.0409	0.0336	0.576
HLA-C	267	0.626	0.1	0.623	0.206	0.517	0.000119	0.712	0.00423	0.114	0.451	0.572	0.558	0.0433	0.0397	0.724
HLA-C	270	0.966	0.626	0.413	0.941	0.535	0.199	0.294	0.218	0.233	0.273	0.259	0.985	0.995	0.842	0.357
HLA-C	273	0.616	0.076	0.754	0.195	0.416	0.000311	0.55	0.00128	0.0626	0.61	0.433	0.557	0.0409	0.0336	0.576
HLA-C	275	0.536	0.873	0.978	0.556	0.687	0.00894	0.549	0.0979	0.0208	0.355	0.83	0.081	0.573	0.0111	0.523
HLA-C	284	0.966	0.626	0.413	0.941	0.535	0.199	0.294	0.218	0.233	0.273	0.259	0.985	0.995	0.842	0.357
HLA-C	285	0.864	0.179	0.67	0.419	0.616	0.000524	0.492	0.00231	0.0974	0.477	0.401	0.828	0.119	0.102	0.579
HLA-C	289	0.966	0.626	0.413	0.941	0.535	0.199	0.294	0.218	0.233	0.273	0.259	0.985	0.995	0.842	0.357
HLA-C	291	0.966	0.626	0.413	0.941	0.535	0.199	0.294	0.218	0.233	0.273	0.259	0.985	0.995	0.842	0.357
HLA-C	295	0.586	0.0697	0.727	0.175	0.409	0.000266	0.507	0.000677	0.0705	0.591	0.442	0.519	0.0376	0.0372	0.594
HLA-C	303	0.952	0.968	0.95	0.506	0.564	0.00118	0.592	0.118	0.0325	0.891	0.964	0.868	0.572	0.00787	0.669
HLA-C	304	0.397	0.0521	0.988	0.425	0.846	0.531	0.426	0.228	0.581	0.936	0.642	0.815	0.169	0.488	0.891
HLA-C	305	0.559	0.0632	0.735	0.165	0.412	0.000286	0.499	0.000694	0.0674	0.623	0.438	0.542	0.0435	0.0354	0.591
HLA-C	306	0.57	0.0842	0.606	0.175	0.512	0.000109	0.655	0.00246	0.122	0.461	0.578	0.543	0.0459	0.0416	0.74
HLA-C	307	0.559	0.0632	0.735	0.165	0.412	0.000286	0.499	0.000694	0.0674	0.623	0.438	0.542	0.0435	0.0354	0.591
HLA-C	308	0.966	0.626	0.413	0.941	0.535	0.199	0.294	0.218	0.233	0.273	0.259	0.985	0.995	0.842	0.357
HLA-C	309	0.966	0.626	0.413	0.941	0.535	0.199	0.294	0.218	0.233	0.273	0.259	0.985	0.995	0.842	0.357
HLA-C	326	0.617	0.0759	0.728	0.15	0.409	0.000218	0.494	0.000633	0.058	0.62	0.524	0.501	0.036	0.036	0.604
HLA-C	339	0.617	0.0759	0.728	0.15	0.409	0.000218	0.494	0.000633	0.058	0.62	0.524	0.501	0.036	0.036	0.604
HLA-DPA1	111	0.224	0.697	0.769	0.777	0.397	0.164	0.871	0.611	0.349	0.438	0.926	0.177	0.297	0.384	0.861
HLA-DPA1	127	0.224	0.697	0.769	0.777	0.397	0.164	0.871	0.611	0.349	0.438	0.926	0.177	0.297	0.384	0.861
HLA-DPA1	160	0.224	0.697	0.769	0.777	0.397	0.164	0.871	0.611	0.349	0.438	0.926	0.177	0.297	0.384	0.861
HLA-DPA1	228	0.224	0.697	0.769	0.777	0.397	0.164	0.871	0.611	0.349	0.438	0.926	0.177	0.297	0.384	0.861
HLA-DPB1	9	0.947	0.993	0.0717	0.5	0.974	0.149	0.879	0.485	0.0841	0.683	0.751	0.0798	0.327	0.11	0.0431
HLA-DPB1	35	0.341	0.271	0.439	0.282	NA	0.0801	0.845	0.797	0.0135	0.428	0.938	0.821	0.29	0.051	0.288
HLA-DPB1	55	0.656	0.469	0.916	0.327	0.0212	0.408	0.9	0.804	0.377	0.826	0.423	0.684	0.0171	0.382	0.124
HLA-DPB1	69	0.227	0.327	0.068	0.642	0.312	0.24	0.787	0.986	0.106	0.504	0.609	0.205	0.547	0.334	0.147
HLA-DPB1	76	0.307	0.456	0.000749	0.455	0.576	0.572	0.557	0.8	0.181	0.75	0.715	0.242	0.135	0.271	0.145
HLA-DPB1	84	0.763	0.618	0.0403	0.692	0.706	0.0673	0.718	0.389	0.195	0.885	0.369	0.955	0.0805	0.497	0.0784
HLA-DPB1	96	0.834	0.747	0.0487	0.728	0.703	0.0749	0.483	0.453	0.143	0.752	0.497	0.618	0.0554	0.198	0.0794
HLA-DPB1	170	0.834	0.747	0.0487	0.728	0.703	0.0749	0.483	0.453	0.143	0.752	0.497	0.618	0.0554	0.198	0.0794
HLA-DPB1	178	0.493	0.963	0.144	0.55	0.0108	0.00444	0.464	0.229	0.88	0.696	0.552	0.931	0.0188	0.274	0.47
HLA-DPB1	194	0.641	0.797	0.947	0.855	0.479	0.0662	0.273	0.863	0.0319	0.705	0.597	0.694	0.0805	0.0773	0.264
HLA-DPB1	205	0.572	0.222	0.963	0.155	0.424	0.734	0.646	0.705	0.408	0.417	0.985	0.279	0.396	0.87	0.0345
HLA-DQA1	11	0.332	0.815	0.482	0.279	0.217	0.282	0.932	0.322	0.637	0.457	0.751	0.00011	0.304	0.773	0.959
HLA-DQA1	47	0.0899	0.626	0.394	0.0953	0.00683	0.625	0.136	0.0644	0.233	0.0575	0.402	0.000512	0.0178	0.117	0.959
HLA-DQA1	50	0.112	0.515	0.551	0.299	0.0385	0.451	0.975	0.293	0.439	0.413	0.521	0.000278	0.0108	0.0543	0.969
HLA-DQA1	52	0.0544	0.506	0.598	0.303	0.388	0.56	0.108	0.305	0.119	0.274	0.237	0.000157	0.499	0.331	0.955
HLA-DQA1	53	0.112	0.515	0.551	0.299	0.0385	0.451	0.975	0.293	0.439	0.413	0.521	0.000278	0.0108	0.0543	0.969
HLA-DQA1	56	0.624	0.956	0.23	0.0443	0.00249	0.431	0.231	0.0291	0.774	0.0278	0.881	0.000557	0.0224	0.426	0.864
HLA-DQA1	69	0.601	0.914	0.541	0.38	0.451	0.378	0.914	0.611	0.771	0.509	0.951	5.93e-05	0.587	0.789	0.997
HLA-DQA1	76	0.624	0.956	0.23	0.0443	0.00249	0.431	0.231	0.0291	0.774	0.0278	0.881	0.000557	0.0224	0.426	0.864
HLA-DQA1	107	0.046	0.333	0.479	0.921	0.00862	0.724	0.708	0.13	0.549	0.364	0.414	0.0287	0.00313	0.0132	0.795
HLA-DQA1	129	0.159	0.513	0.509	0.685	0.711	0.674	0.332	0.105	0.924	0.685	0.123	5.27e-07	0.0426	0.537	0.719
HLA-DQA1	130	0.471	0.473	0.913	0.225	0.0936	0.00975	0.137	0.316	0.498	0.541	0.0503	0.0663	0.0831	0.571	0.486
HLA-DQA1	156	0.046	0.333	0.479	0.921	0.00862	0.724	0.708	0.13	0.549	0.364	0.414	0.0287	0.00313	0.0132	0.795
HLA-DQA1	161	0.046	0.333	0.479	0.921	0.00862	0.724	0.708	0.13	0.549	0.364	0.414	0.0287	0.00313	0.0132	0.795
HLA-DQA1	163	0.046	0.333	0.479	0.921	0.00862	0.724	0.708	0.13	0.549	0.364	0.414	0.0287	0.00313	0.0132	0.795
HLA-DQA1	175	0.137	0.601	0.373	0.422	0.0314	0.33	0.926	0.308	0.562	0.253	0.515	0.00054	0.0113	0.0265	0.963
HLA-DQA1	187	0.707	0.936	0.0863	0.0126	0.00958	0.277	0.109	0.0568	0.757	0.00785	0.813	0.0946	0.054	0.295	0.639
HLA-DQA1	207	0.409	0.665	0.666	0.61	0.618	8.98e-08	0.993	0.103	0.807	0.585	0.234	3.89e-09	5.72e-07	0.00106	0.972
HLA-DQA1	215	0.302	0.412	0.279	0.128	0.202	0.256	0.897	0.616	0.209	0.184	0.276	0.27	0.0744	0.0678	0.86
HLA-DQA1	218	0.343	0.83	0.493	0.265	0.155	0.273	0.942	0.276	0.653	0.486	0.755	0.000127	0.296	0.762	0.946
HLA-DQB1	9	0.994	0.843	0.552	0.283	0.306	7.07e-10	0.76	0.23	0.481	0.546	0.628	1.5e-05	2.96e-07	0.00743	0.757
HLA-DQB1	13	0.0254	0.0899	0.729	0.469	0.25	0.182	0.151	0.0497	0.865	0.861	0.833	0.0455	0.325	0.762	0.877
HLA-DQB1	14	0.328	0.595	0.234	0.68	0.974	4.18e-07	0.218	0.689	0.68	0.734	0.501	0.202	0.00442	0.0698	0.889
HLA-DQB1	26	0.0793	0.237	0.655	0.766	0.501	1.14e-06	0.0975	0.144	0.903	0.985	0.814	0.129	0.00147	0.251	0.958
HLA-DQB1	30	0.265	0.54	0.313	0.934	0.572	6.53e-10	0.966	0.852	0.422	0.663	0.692	0.55	5.37e-05	0.131	0.946
HLA-DQB1	37	0.335	0.317	0.119	0.775	0.934	0.711	0.911	0.54	0.709	0.693	0.0928	0.906	0.335	0.368	0.861
HLA-DQB1	55	0.193	0.492	0.428	0.387	0.332	0.581	0.986	0.539	0.896	0.756	0.75	0.0125	0.525	0.725	0.931
HLA-DQB1	57	0.163	0.307	0.156	0.224	0.938	3.65e-10	0.243	0.69	0.289	0.718	0.272	0.0247	0.0214	0.00061	0.999
HLA-DQB1	70	0.78	0.961	0.303	0.384	0.315	0.809	0.897	0.556	0.831	0.751	0.868	0.00195	0.374	0.75	0.714
HLA-DQB1	71	0.418	0.668	0.368	0.827	0.958	9.16e-06	0.665	0.904	0.962	0.879	0.839	0.0718	0.00474	0.232	0.932
HLA-DQB1	74	0.315	0.494	0.388	0.955	0.948	1.85e-05	0.468	0.83	0.904	0.898	0.666	0.732	0.00154	0.175	0.972
HLA-DQB1	84	0.293	0.799	0.5	0.284	0.107	0.292	0.958	0.228	0.608	0.562	0.761	0.000194	0.291	0.692	0.933
HLA-DQB1	85	0.293	0.799	0.5	0.284	0.107	0.292	0.958	0.228	0.608	0.562	0.761	0.000194	0.291	0.692	0.933
HLA-DQB1	86	0.387	0.715	0.32	0.536	0.231	0.308	0.674	0.526	0.914	0.706	0.284	0.000839	0.463	0.853	0.916
HLA-DQB1	87	0.301	0.64	0.773	0.311	0.189	6.41e-08	0.745	0.526	0.863	0.789	0.367	0.000623	0.00012	0.0546	0.938
HLA-DQB1	89	0.293	0.799	0.5	0.284	0.107	0.292	0.958	0.228	0.608	0.562	0.761	0.000194	0.291	0.692	0.933
HLA-DQB1	90	0.304	0.815	0.51	0.269	0.108	0.313	0.964	0.235	0.572	0.546	0.766	0.000169	0.316	0.677	0.929
HLA-DQB1	116	0.304	0.613	0.26	0.677	0.802	8.04e-07	0.24	0.634	0.548	0.785	0.521	0.2	0.00301	0.0828	0.941
HLA-DQB1	125	0.541	0.879	0.498	0.293	0.252	8.41e-07	0.395	0.527	0.857	0.792	0.801	0.0006	0.000308	0.0756	0.983
HLA-DQB1	126	0.8	0.786	0.159	0.419	0.881	0.694	0.981	0.91	0.0267	0.574	0.922	0.00337	0.97	0.00928	0.833
HLA-DQB1	130	0.189	0.413	0.224	0.764	0.893	0.262	0.351	0.622	0.775	0.639	0.123	0.507	0.678	0.81	0.774
HLA-DQB1	135	0.0264	0.282	0.684	0.272	0.688	0.874	0.0786	0.398	0.0501	0.244	0.203	0.658	0.86	0.0149	0.48
HLA-DQB1	140	0.0631	0.279	0.741	0.362	0.253	0.207	0.836	0.496	0.762	0.304	0.772	0.00189	0.81	0.817	0.914
HLA-DQB1	167	0.0254	0.0899	0.729	0.469	0.25	0.182	0.151	0.0497	0.865	0.861	0.833	0.0455	0.325	0.762	0.877
HLA-DQB1	182	0.0631	0.279	0.741	0.362	0.253	0.207	0.836	0.496	0.762	0.304	0.772	0.00189	0.81	0.817	0.914
HLA-DQB1	185	0.935	0.658	0.809	0.0463	0.977	0.00351	0.0755	0.232	0.646	0.111	0.703	0.241	0.396	0.632	0.568
HLA-DQB1	203	0.274	0.831	0.375	0.27	0.158	0.383	0.996	0.224	0.458	0.502	0.282	0.00105	0.348	0.643	0.753
HLA-DQB1	220	0.314	0.831	0.517	0.281	0.11	0.304	0.971	0.245	0.59	0.535	0.77	0.000146	0.307	0.727	0.911
HLA-DQB1	221	0.314	0.831	0.517	0.281	0.11	0.304	0.971	0.245	0.59	0.535	0.77	0.000146	0.307	0.727	0.911
HLA-DQB1	224	0.304	0.613	0.26	0.677	0.802	8.04e-07	0.24	0.634	0.548	0.785	0.521	0.2	0.00301	0.0828	0.941
HLA-DRB1	4	0.0526	0.222	0.496	0.848	0.424	0.744	0.0438	0.43	0.112	0.267	0.152	0.92	0.962	0.365	0.702
HLA-DRB1	9	0.0825	0.324	0.204	0.688	0.653	0.732	0.00251	0.42	0.174	0.383	0.408	1.79e-07	0.00345	0.486	0.43
HLA-DRB1	10	0.204	0.419	0.791	0.23	0.034	0.233	0.0626	0.064	0.169	0.263	0.431	1.67e-05	4.1e-06	0.0773	0.623
HLA-DRB1	11	0.308	0.78	0.244	0.277	0.0792	2.39e-15	0.0218	0.122	0.366	0.0923	0.178	4.85e-10	3.69e-09	2.51e-06	0.671
HLA-DRB1	13	0.398	0.879	0.501	0.269	0.0755	1.54e-14	0.0391	0.0896	0.38	0.116	0.176	2.09e-09	1.87e-10	6.95e-06	0.993
HLA-DRB1	16	0.871	0.704	0.989	0.228	0.838	0.728	0.643	0.0491	0.604	0.808	0.438	0.081	0.441	0.886	0.912
HLA-DRB1	26	0.662	0.874	0.372	0.123	0.713	4.84e-12	0.0683	0.652	0.169	0.866	0.444	0.186	0.0208	1.1e-08	0.983
HLA-DRB1	28	0.0374	0.26	0.403	0.752	0.334	8.35e-08	0.00219	0.278	0.05	0.366	0.633	0.834	0.123	0.00549	0.833
HLA-DRB1	30	0.222	0.748	0.87	0.873	0.664	1.67e-11	0.023	0.391	0.172	0.435	0.213	0.817	0.147	3.89e-05	0.262
HLA-DRB1	31	0.225	0.392	0.823	0.639	0.98	2.37e-11	0.0365	0.441	0.98	0.719	0.0828	0.712	0.00212	1.08e-05	0.785
HLA-DRB1	37	0.357	0.853	0.521	0.929	0.743	0.108	0.0585	0.153	0.058	0.327	0.146	1.86e-07	0.00242	0.0166	0.683
HLA-DRB1	38	0.967	0.676	0.934	0.568	0.28	0.105	0.793	0.0463	0.133	0.312	0.541	0.484	0.797	0.124	0.0758
HLA-DRB1	57	0.391	0.823	0.489	0.729	0.677	0.032	0.0919	0.267	0.118	0.385	0.0809	0.0579	0.793	0.718	0.484
HLA-DRB1	58	0.151	0.64	0.0245	0.382	0.00585	0.994	0.491	0.406	0.905	0.665	0.345	0.19	0.000246	0.721	0.944
HLA-DRB1	60	0.223	0.657	0.427	0.895	0.525	0.062	0.0607	0.25	0.083	0.228	0.0815	0.828	0.699	0.615	0.359
HLA-DRB1	67	0.317	0.995	0.0168	0.0127	0.121	0.00815	0.529	0.361	0.194	0.0296	0.0756	0.0261	2.37e-06	0.00166	0.947
HLA-DRB1	70	0.649	0.846	0.162	0.0305	0.256	0.0907	0.712	0.0231	0.86	0.0231	0.653	0.0235	0.00248	0.248	0.606
HLA-DRB1	71	0.472	0.706	0.195	0.0227	0.706	1.5e-09	0.0158	0.248	0.156	0.173	0.698	2.92e-09	5.07e-08	0.0746	0.91
HLA-DRB1	74	0.531	0.93	0.379	0.39	0.518	0.308	0.207	0.675	0.183	0.615	0.382	0.0418	0.696	0.0291	0.969
HLA-DRB1	96	0.771	0.956	0.222	0.184	0.0341	2.64e-16	0.0816	0.13	0.978	0.0381	0.645	3.41e-09	5.02e-08	5.91e-06	0.554
HLA-DRB1	98	0.382	0.47	0.216	0.106	0.21	0.284	0.905	0.569	0.205	0.175	0.339	0.267	0.0784	0.0709	0.933
HLA-DRB1	104	0.382	0.47	0.216	0.106	0.21	0.284	0.905	0.569	0.205	0.175	0.339	0.267	0.0784	0.0709	0.933
HLA-DRB1	112	0.9	0.802	0.351	0.686	0.618	0.0389	0.217	0.713	0.733	0.354	0.572	0.778	0.285	0.506	0.256
HLA-DRB1	120	0.553	0.831	0.0178	0.0377	0.038	0.395	0.0814	0.187	0.931	0.00949	0.737	0.11	0.107	0.208	0.164
HLA-DRB1	133	0.905	0.809	0.48	0.75	0.208	2.69e-10	0.599	0.167	0.908	0.516	0.53	1.27e-11	2.57e-08	0.000685	0.907
HLA-DRB1	140	0.076	0.333	0.211	0.714	0.655	0.748	0.00206	0.427	0.168	0.372	0.48	1.56e-07	0.00412	0.48	0.437
HLA-DRB1	142	0.905	0.809	0.48	0.75	0.208	2.69e-10	0.599	0.167	0.908	0.516	0.53	1.27e-11	2.57e-08	0.000685	0.907
HLA-DRB1	149	0.181	0.417	0.575	0.242	0.0591	0.341	0.0761	0.0797	0.146	0.313	0.641	4.54e-05	3.79e-05	0.0959	0.777
HLA-DRB1	180	0.477	0.811	0.0363	0.03	0.0139	0.308	0.0893	0.151	0.921	0.00625	0.849	0.203	0.0288	0.167	0.656
HLA-DRB1	181	0.0449	0.224	0.76	0.807	0.286	0.876	0.0592	0.389	0.124	0.24	0.211	0.639	0.518	0.439	0.489
HLA-DRB1	233	0.234	0.576	0.361	0.507	0.0378	0.127	0.0346	0.164	0.292	0.272	0.908	0.00154	7.36e-05	0.0388	0.659

## Sheet: IgG_levels
Gene	AA position	P (omnibus)
		CMV (P28)	CMV (P150)	EBV (EBNA)	HSV1	VZV	Influenza A	Influenza B	Measles	Mumps	Parvovirus B19	BKPyV	JCPyV	MCPyV	TSPyV	Rubella
HLA-A	9	0.77	0.641	0.0847	0.803	0.19	0.924	0.674	0.433	0.543	0.351	0.835	0.306	0.00607	0.544	0.513
HLA-A	56	0.04	0.183	0.77	0.428	0.305	0.113	0.331	0.378	0.0822	0.963	0.731	0.916	0.0751	0.787	0.814
HLA-A	62	0.202	0.0287	0.159	0.922	0.0939	0.865	0.713	0.169	0.129	0.187	0.461	0.331	0.00322	0.663	0.319
HLA-A	63	0.396	0.669	0.0438	0.851	0.893	0.609	0.974	0.0598	0.147	0.122	0.193	0.35	0.00179	0.91	0.55
HLA-A	73	0.506	0.642	0.363	0.97	0.397	0.381	0.23	0.7	0.761	0.701	0.404	0.602	0.265	0.233	0.459
HLA-A	74	0.308	0.15	0.365	0.429	0.0173	0.632	0.153	0.542	0.113	0.263	0.418	0.12	0.0683	0.4	0.146
HLA-A	76	0.713	0.322	0.0504	0.186	0.68	0.985	0.809	0.336	0.611	0.703	0.618	0.264	0.0251	0.516	0.94
HLA-A	77	0.408	0.513	0.218	0.133	0.249	0.968	0.822	0.13	0.491	0.518	0.575	0.261	0.0321	0.693	0.195
HLA-A	95	0.374	0.0247	0.492	0.661	0.0416	0.692	0.321	0.747	0.0899	0.599	0.598	0.397	0.165	0.184	0.612
HLA-A	97	0.343	0.136	0.761	0.507	0.0095	0.413	0.423	0.0256	0.332	0.195	0.625	0.054	0.038	0.351	0.067
HLA-A	99	0.422	0.0272	0.538	0.967	0.0823	0.861	0.829	0.654	0.372	0.262	0.864	0.272	0.843	0.161	0.377
HLA-A	114	0.122	0.0344	0.589	0.268	0.0797	0.175	0.633	0.296	0.0111	0.058	0.435	0.783	0.23	0.782	0.228
HLA-A	116	0.082	0.0132	0.608	0.218	0.214	0.377	0.424	0.273	0.00397	0.571	0.402	0.665	0.17	0.714	0.69
HLA-A	144	0.33	0.698	0.925	0.238	0.306	0.742	0.505	0.302	0.996	0.94	0.553	0.393	0.15	0.949	0.537
HLA-A	152	0.358	0.182	0.249	0.483	0.359	0.838	0.709	0.246	0.0297	0.683	0.772	0.336	0.587	0.722	0.351
HLA-A	156	0.518	0.083	0.57	0.612	0.157	0.797	0.664	0.602	0.435	0.731	0.966	0.245	0.303	0.299	0.0902
HLA-A	163	0.923	0.53	0.28	0.59	0.942	0.514	0.418	0.85	0.772	0.261	0.763	0.648	0.842	0.88	0.506
HLA-A	184	0.357	0.581	0.777	0.959	0.00133	0.738	0.283	0.204	0.75	0.183	0.982	0.714	0.18	0.406	0.00541
HLA-A	193	0.587	0.607	0.922	0.953	0.00256	0.518	0.51	0.124	0.576	0.127	0.75	0.818	0.375	0.686	0.00964
HLA-A	194	0.587	0.607	0.922	0.953	0.00256	0.518	0.51	0.124	0.576	0.127	0.75	0.818	0.375	0.686	0.00964
HLA-A	207	0.587	0.603	0.923	0.953	0.00277	0.518	0.51	0.125	0.576	0.132	0.741	0.774	0.366	0.697	0.00964
HLA-A	245	0.407	0.405	0.365	0.601	0.499	0.35	0.413	0.0309	0.0114	0.159	0.297	0.698	0.946	0.575	0.224
HLA-A	246	0.409	0.669	0.495	0.353	0.16	0.591	0.652	0.0819	0.881	0.135	0.753	0.228	0.202	0.78	0.239
HLA-A	253	0.551	0.558	0.804	0.982	0.00264	0.528	0.51	0.135	0.51	0.131	0.804	0.795	0.432	0.761	0.00969
HLA-A	276	0.243	0.0376	0.87	0.905	0.0409	0.441	0.621	0.0575	0.17	0.356	0.595	0.525	0.502	0.551	0.0382
HLA-A	282	0.386	0.0315	0.501	0.832	0.0996	0.849	0.829	0.716	0.324	0.322	0.904	0.226	0.844	0.166	0.363
HLA-A	283	0.303	0.0761	0.251	0.292	0.44	0.122	0.171	0.933	0.0187	0.0196	0.809	0.66	0.812	0.9	0.281
HLA-A	294	0.566	0.538	0.78	0.973	0.00238	0.54	0.539	0.118	0.508	0.123	0.615	0.859	0.469	0.749	0.00967
HLA-A	297	0.0389	0.0321	0.316	0.16	0.112	0.866	0.932	0.189	0.489	0.241	0.624	0.125	0.865	0.881	0.0832
HLA-A	298	0.157	0.254	0.211	0.384	0.524	0.88	0.498	0.0512	0.61	0.967	0.96	0.0509	0.0124	0.582	0.699
HLA-A	299	0.427	0.716	0.432	0.353	0.151	0.614	0.609	0.0683	0.875	0.13	0.929	0.202	0.18	0.74	0.237
HLA-A	307	0.157	0.254	0.211	0.384	0.524	0.88	0.498	0.0512	0.61	0.967	0.96	0.0509	0.0124	0.582	0.699
HLA-A	311	0.386	0.0315	0.506	0.82	0.101	0.849	0.829	0.69	0.324	0.322	0.991	0.194	0.885	0.176	0.358
HLA-A	321	0.243	0.0376	0.87	0.905	0.0409	0.441	0.621	0.0575	0.17	0.356	0.595	0.525	0.502	0.551	0.0382
HLA-A	334	0.427	0.711	0.431	0.353	0.141	0.614	0.609	0.067	0.875	0.122	0.916	0.176	0.172	0.755	0.237
HLA-B	9	0.916	0.0249	0.0154	0.0467	0.362	0.784	0.809	0.0602	0.285	0.316	0.747	0.523	0.671	0.0658	0.819
HLA-B	24	0.828	0.0724	0.278	0.28	0.00255	0.000689	0.164	0.268	0.114	0.566	0.013	0.0904	0.000936	0.0105	0.431
HLA-B	45	0.683	0.153	0.00711	0.274	0.03	0.000642	0.227	0.207	0.00713	0.0662	0.137	0.096	0.00972	0.0145	0.29
HLA-B	66	0.539	0.331	0.00418	0.307	0.612	0.977	0.908	0.315	0.259	0.658	0.413	0.604	0.653	0.228	0.865
HLA-B	67	0.913	0.6	0.00094	0.0168	0.0886	0.00542	0.46	0.16	0.0277	0.326	0.427	0.00993	0.00609	0.0386	0.715
HLA-B	69	0.689	0.995	0.0628	0.00769	0.319	0.00237	0.48	0.793	0.0224	0.503	0.132	0.0219	0.00615	0.132	0.701
HLA-B	70	0.709	0.711	0.000481	0.0434	0.0734	0.0076	0.865	0.569	0.0599	0.727	0.17	0.0135	0.00313	0.36	0.861
HLA-B	77	0.0822	0.641	0.192	0.316	0.0532	0.18	0.225	0.624	0.0754	0.7	0.0491	0.718	0.755	0.089	0.969
HLA-B	80	0.0748	0.556	0.0755	0.131	0.0216	0.169	0.0565	0.955	0.509	0.641	0.0109	0.319	0.764	0.181	0.981
HLA-B	95	0.191	0.887	0.792	0.795	0.194	0.0533	0.485	0.392	0.626	0.196	0.987	0.992	0.00495	0.00241	0.0433
HLA-B	97	0.487	0.945	4.47e-05	0.679	0.413	0.00204	0.598	0.243	0.0462	0.92	0.19	0.357	0.0175	0.00956	0.708
HLA-B	99	0.609	0.676	0.455	0.823	0.111	0.0361	0.101	0.0503	0.0291	0.322	0.542	0.673	0.291	0.64	0.0997
HLA-B	103	0.887	0.334	0.563	0.0916	0.704	0.193	0.426	0.448	0.0468	0.225	0.0222	0.125	0.00817	0.000252	0.92
HLA-B	113	0.386	0.265	0.377	0.548	0.00627	0.829	0.0174	0.677	0.669	0.914	0.0211	0.0399	0.0725	0.717	0.769
HLA-B	114	0.838	0.596	0.0192	0.652	0.271	0.522	0.702	0.119	0.11	0.681	0.263	0.624	0.851	0.243	0.232
HLA-B	116	0.752	0.454	0.0503	0.112	0.00495	0.362	0.0291	0.0755	0.0841	0.993	0.0161	0.0724	0.0161	0.000996	0.339
HLA-B	131	0.179	0.374	0.319	0.758	0.0853	0.00481	0.336	0.263	0.0513	0.428	0.326	0.119	9.8e-06	0.2	0.666
HLA-B	143	0.0715	0.0626	0.813	0.192	0.261	0.376	0.867	0.412	0.926	0.805	0.735	0.732	0.0403	0.0939	0.659
HLA-B	145	0.127	0.959	0.24	0.206	0.728	0.204	0.524	0.475	0.116	0.916	0.595	0.835	0.152	0.000137	0.167
HLA-B	147	0.0715	0.0626	0.813	0.192	0.261	0.376	0.867	0.412	0.926	0.805	0.735	0.732	0.0403	0.0939	0.659
HLA-B	152	0.785	0.74	0.289	0.274	0.147	0.0575	0.188	0.736	0.187	0.938	0.824	0.478	0.272	0.612	0.389
HLA-B	156	0.667	0.596	0.0303	0.169	0.26	0.00271	0.0638	0.0573	0.0353	0.212	0.037	0.00636	0.00209	0.161	0.642
HLA-B	158	0.534	0.804	0.154	0.197	0.0449	0.836	0.187	0.628	0.849	0.0267	0.302	0.458	0.825	0.127	0.94
HLA-B	163	0.804	0.237	0.0253	0.774	0.195	0.0526	0.0652	0.474	0.0147	0.223	0.107	0.402	3.33e-05	0.0562	0.913
HLA-B	167	0.61	0.594	0.224	0.432	0.00744	0.511	0.115	0.505	0.17	0.604	0.0306	0.0605	0.172	0.595	0.754
HLA-B	171	0.095	0.757	0.625	0.602	0.583	0.988	0.526	0.978	0.147	0.248	0.567	0.935	0.424	0.712	0.664
HLA-B	177	0.326	0.521	0.312	0.923	0.0169	0.00584	0.34	0.0909	0.0378	0.369	0.347	0.0746	2.85e-06	0.129	0.475
HLA-B	178	0.173	0.156	0.0109	0.19	0.0101	0.0069	0.299	0.685	0.00786	0.713	0.33	0.0125	2.61e-06	0.854	0.262
HLA-B	180	0.326	0.521	0.312	0.923	0.0169	0.00584	0.34	0.0909	0.0378	0.369	0.347	0.0746	2.85e-06	0.129	0.475
HLA-B	194	0.546	0.618	0.659	0.796	0.606	0.03	0.461	0.65	0.00525	0.0692	0.0525	0.113	0.00651	0.271	0.134
HLA-B	199	0.505	0.379	0.204	0.466	0.00396	0.639	0.0628	0.43	0.13	0.816	0.0207	0.101	0.225	0.461	0.806
HLA-B	282	0.957	0.135	0.258	0.21	0.87	0.00799	0.47	0.711	0.000617	0.126	0.00317	0.604	0.0011	0.0886	0.782
HLA-B	305	0.957	0.152	0.27	0.23	0.962	0.0108	0.499	0.678	0.000813	0.147	0.00384	0.711	0.000966	0.115	0.821
HLA-B	325	0.759	0.218	0.681	0.623	0.332	0.059	0.782	0.611	0.000107	0.747	0.000602	0.727	0.000861	0.523	0.967
HLA-C	1	0.024	0.539	0.973	0.0198	0.463	0.0921	0.0973	0.139	0.149	0.513	0.00568	0.581	0.231	0.418	0.237
HLA-C	9	0.593	0.344	0.302	0.491	0.246	0.0802	0.165	0.0402	0.208	0.325	0.46	0.00135	0.00334	0.774	0.0238
HLA-C	95	0.475	0.609	0.0628	0.368	0.511	0.0783	0.844	0.316	0.424	0.356	0.0326	0.0712	0.0681	0.368	0.686
HLA-C	97	0.817	0.726	0.00435	0.618	0.928	0.0414	0.0426	0.71	0.119	0.671	0.911	0.62	0.232	0.354	0.201
HLA-C	99	0.94	0.991	0.022	0.082	0.048	0.000927	0.185	0.517	0.0926	0.448	0.278	0.000476	0.000138	0.378	0.0235
HLA-C	114	0.859	0.784	0.825	0.745	0.185	0.638	0.137	0.91	0.0577	0.912	0.342	0.748	0.00432	0.818	0.289
HLA-C	116	0.177	0.983	0.481	0.743	0.613	0.038	0.0739	0.689	0.105	0.207	0.265	0.565	0.00056	0.778	0.57
HLA-C	152	0.558	0.467	0.0868	0.317	0.0439	0.00096	0.572	0.265	0.0352	0.568	0.024	0.0859	3.54e-05	0.215	0.507
HLA-C	156	0.817	0.572	4.26e-05	1	0.106	0.15	0.904	0.76	0.572	0.881	0.214	0.328	7.95e-07	0.725	0.993
HLA-C	163	0.101	0.0607	0.921	0.202	0.0307	0.405	0.699	0.174	0.241	0.197	0.055	0.0168	0.757	0.38	0.875
HLA-C	184	0.707	0.0399	0.00732	0.511	0.105	0.00968	0.585	0.238	0.114	0.369	0.184	0.056	0.0031	0.0429	0.631
HLA-C	193	0.403	0.11	0.000345	0.982	0.819	0.42	0.894	0.251	0.266	0.872	0.0573	0.0927	0.0164	0.993	0.681
HLA-C	194	0.411	0.199	0.00174	0.257	0.0422	0.00237	0.532	0.129	0.0831	0.599	0.135	0.0221	0.000817	0.182	0.346
HLA-C	211	0.846	0.167	0.747	0.123	0.00381	0.446	0.714	0.408	0.245	0.838	0.146	0.108	0.692	0.714	0.973
HLA-C	219	0.0316	0.923	0.843	0.079	0.794	0.00756	0.0213	0.211	0.54	0.974	0.0283	0.832	0.0411	0.303	0.697
HLA-C	248	0.717	0.905	0.835	0.455	0.362	0.059	0.117	0.432	0.628	0.631	0.619	0.0754	0.169	0.469	0.0344
HLA-C	253	0.462	0.507	0.00178	0.274	0.0322	0.00373	0.709	0.108	0.144	0.786	0.259	0.0148	0.00065	0.0807	0.326
HLA-C	261	0.431	0.224	0.00155	0.238	0.0398	0.00242	0.593	0.138	0.0753	0.571	0.157	0.0197	0.000771	0.194	0.294
HLA-C	267	0.462	0.507	0.00178	0.274	0.0322	0.00373	0.709	0.108	0.144	0.786	0.259	0.0148	0.00065	0.0807	0.326
HLA-C	270	0.855	0.0251	0.996	0.774	0.628	0.673	0.399	0.507	0.209	0.182	0.246	0.583	0.691	0.0418	0.804
HLA-C	273	0.431	0.224	0.00155	0.238	0.0398	0.00242	0.593	0.138	0.0753	0.571	0.157	0.0197	0.000771	0.194	0.294
HLA-C	275	0.75	0.955	0.93	0.153	0.23	0.64	0.00172	0.983	0.155	0.459	0.455	0.132	0.0209	0.955	0.122
HLA-C	284	0.855	0.0251	0.996	0.774	0.628	0.673	0.399	0.507	0.209	0.182	0.246	0.583	0.691	0.0418	0.804
HLA-C	285	0.735	0.045	0.00645	0.464	0.0945	0.0103	0.616	0.252	0.103	0.362	0.199	0.0483	0.00277	0.0403	0.551
HLA-C	289	0.855	0.0251	0.996	0.774	0.628	0.673	0.399	0.507	0.209	0.182	0.246	0.583	0.691	0.0418	0.804
HLA-C	291	0.855	0.0251	0.996	0.774	0.628	0.673	0.399	0.507	0.209	0.182	0.246	0.583	0.691	0.0418	0.804
HLA-C	295	0.412	0.216	0.00174	0.232	0.0337	0.00324	0.547	0.129	0.0932	0.556	0.165	0.018	0.000768	0.166	0.275
HLA-C	303	0.525	0.705	0.785	0.122	0.666	0.475	0.281	0.72	0.227	0.245	0.387	0.116	0.0123	0.448	0.033
HLA-C	304	0.119	0.526	0.026	0.931	0.274	0.395	0.0807	0.724	0.554	0.788	0.824	0.221	0.0673	0.36	0.213
HLA-C	305	0.44	0.238	0.00171	0.224	0.0303	0.00281	0.547	0.123	0.0835	0.556	0.162	0.018	0.000768	0.176	0.251
HLA-C	306	0.472	0.531	0.00196	0.258	0.0244	0.0043	0.66	0.0952	0.158	0.769	0.265	0.0135	0.000647	0.072	0.281
HLA-C	307	0.44	0.238	0.00171	0.224	0.0303	0.00281	0.547	0.123	0.0835	0.556	0.162	0.018	0.000768	0.176	0.251
HLA-C	308	0.855	0.0251	0.996	0.774	0.628	0.673	0.399	0.507	0.209	0.182	0.246	0.583	0.691	0.0418	0.804
HLA-C	309	0.855	0.0251	0.996	0.774	0.628	0.673	0.399	0.507	0.209	0.182	0.246	0.583	0.691	0.0418	0.804
HLA-C	326	0.454	0.263	0.00167	0.226	0.0304	0.00312	0.547	0.132	0.0703	0.56	0.167	0.0174	0.000772	0.163	0.262
HLA-C	339	0.454	0.263	0.00167	0.226	0.0304	0.00312	0.547	0.132	0.0703	0.56	0.167	0.0174	0.000772	0.163	0.262
HLA-DPA1	111	0.359	0.241	0.841	0.527	0.0127	0.19	0.543	0.549	0.844	0.168	0.0179	0.114	0.0227	0.225	0.346
HLA-DPA1	127	0.359	0.241	0.841	0.527	0.0127	0.19	0.543	0.549	0.844	0.168	0.0179	0.114	0.0227	0.225	0.346
HLA-DPA1	160	0.359	0.241	0.841	0.527	0.0127	0.19	0.543	0.549	0.844	0.168	0.0179	0.114	0.0227	0.225	0.346
HLA-DPA1	228	0.359	0.241	0.841	0.527	0.0127	0.19	0.543	0.549	0.844	0.168	0.0179	0.114	0.0227	0.225	0.346
HLA-DPB1	9	0.866	0.772	0.265	0.642	0.278	0.947	0.16	0.000624	0.281	0.547	0.614	0.31	0.202	0.213	0.000101
HLA-DPB1	35	0.957	0.805	0.936	0.816	0.0125	0.224	0.713	0.00164	0.734	0.737	0.0131	0.0829	0.0844	0.467	0.441
HLA-DPB1	55	0.874	0.0519	0.958	0.666	0.501	0.139	0.415	0.457	0.507	0.14	0.0116	0.901	0.178	0.871	0.0435
HLA-DPB1	69	0.972	0.776	0.00752	0.922	0.832	0.629	0.165	0.0735	0.746	0.48	0.626	0.00698	0.289	0.69	0.443
HLA-DPB1	76	0.745	0.921	0.0156	0.683	0.0967	0.471	0.349	0.075	0.18	0.222	0.509	0.542	0.0598	0.425	0.00931
HLA-DPB1	84	0.74	0.67	0.0967	0.981	0.092	0.713	0.0651	0.02	0.188	0.16	0.494	0.133	0.0464	0.117	0.000859
HLA-DPB1	96	0.726	0.502	0.134	0.639	0.0625	0.726	0.0482	0.00777	0.188	0.0808	0.419	0.228	0.0482	0.0891	0.00339
HLA-DPB1	170	0.726	0.502	0.134	0.639	0.0625	0.726	0.0482	0.00777	0.188	0.0808	0.419	0.228	0.0482	0.0891	0.00339
HLA-DPB1	178	0.573	0.0173	0.000571	0.451	0.0625	0.24	0.634	0.829	0.573	0.646	0.0168	0.0795	0.039	0.877	0.166
HLA-DPB1	194	0.489	0.33	0.0597	0.434	0.00382	0.884	0.551	8.84e-05	0.0482	0.519	0.0206	0.549	0.243	0.604	0.03
HLA-DPB1	205	0.859	0.796	0.955	0.114	0.123	0.172	0.457	0.456	0.823	0.0872	0.975	0.776	0.242	0.765	0.0842
HLA-DQA1	11	0.579	0.029	2.12e-07	0.000125	0.036	0.0902	0.199	0.312	0.818	0.647	0.911	0.0202	0.519	0.656	0.807
HLA-DQA1	47	0.272	0.0858	4.79e-20	0.00203	0.0567	0.0731	0.0404	0.766	3.63e-06	0.692	0.348	0.0889	0.0461	0.498	0.705
HLA-DQA1	50	0.154	0.0753	2.2e-19	0.000622	0.111	0.137	0.269	0.582	0.000149	0.895	0.413	0.0386	0.0819	0.305	0.639
HLA-DQA1	52	0.36	0.037	3.03e-15	0.000628	0.0383	0.154	0.0166	0.597	5.59e-06	0.599	0.929	0.055	0.0271	0.692	0.537
HLA-DQA1	53	0.154	0.0753	2.2e-19	0.000622	0.111	0.137	0.269	0.582	0.000149	0.895	0.413	0.0386	0.0819	0.305	0.639
HLA-DQA1	56	0.587	0.0795	4.88e-08	0.000639	0.0388	0.0316	0.215	0.564	0.969	0.586	0.199	0.0569	0.812	0.572	0.971
HLA-DQA1	69	0.457	0.0745	1.04e-06	5.56e-05	0.0632	0.237	0.162	0.56	0.0308	0.686	0.756	0.0623	0.811	0.905	0.916
HLA-DQA1	76	0.587	0.0795	4.88e-08	0.000639	0.0388	0.0316	0.215	0.564	0.969	0.586	0.199	0.0569	0.812	0.572	0.971
HLA-DQA1	107	0.386	0.054	0.000199	0.00349	0.13	0.889	0.706	0.565	0.00528	0.966	0.353	0.728	0.0304	0.294	0.424
HLA-DQA1	129	0.122	0.00249	0.000169	0.00631	0.105	0.0055	0.526	0.0643	0.897	0.558	0.541	0.00129	0.755	0.684	0.0897
HLA-DQA1	130	0.106	0.189	0.00798	0.0331	0.373	0.0567	0.256	0.156	0.858	0.835	0.206	0.164	0.553	0.93	0.0124
HLA-DQA1	156	0.386	0.054	0.000199	0.00349	0.13	0.889	0.706	0.565	0.00528	0.966	0.353	0.728	0.0304	0.294	0.424
HLA-DQA1	161	0.386	0.054	0.000199	0.00349	0.13	0.889	0.706	0.565	0.00528	0.966	0.353	0.728	0.0304	0.294	0.424
HLA-DQA1	163	0.386	0.054	0.000199	0.00349	0.13	0.889	0.706	0.565	0.00528	0.966	0.353	0.728	0.0304	0.294	0.424
HLA-DQA1	175	0.335	0.0601	2.31e-18	0.000321	0.0955	0.132	0.404	0.597	0.00871	0.881	0.596	0.0459	0.0839	0.309	0.553
HLA-DQA1	187	0.309	0.176	1.09e-05	0.145	0.626	0.0121	0.525	0.935	0.999	0.509	0.108	0.15	0.773	0.29	0.927
HLA-DQA1	207	0.144	0.000205	1.46e-05	0.000301	0.0329	0.000254	0.826	0.151	0.737	0.957	0.148	0.00217	2.19e-05	0.229	0.238
HLA-DQA1	215	0.0607	0.539	1.9e-20	0.0539	0.284	0.0714	0.136	0.727	0.000708	0.876	0.292	0.0343	0.147	0.139	0.368
HLA-DQA1	218	0.579	0.029	1.98e-07	0.000134	0.036	0.0808	0.199	0.312	0.83	0.647	0.92	0.0202	0.505	0.614	0.777
HLA-DQB1	9	0.243	0.001	7.48e-05	0.00149	0.012	3.53e-05	0.593	0.205	0.628	0.692	0.191	0.00246	0.00154	0.777	0.672
HLA-DQB1	13	0.224	0.822	0.00293	0.958	0.0795	0.128	0.791	0.0359	0.101	0.183	0.446	0.173	0.000497	0.909	0.0896
HLA-DQB1	14	0.728	0.935	0.946	0.989	0.675	0.561	0.267	0.227	0.751	0.85	0.958	0.275	6.28e-05	0.168	0.153
HLA-DQB1	26	0.337	0.97	0.00997	0.817	0.198	0.257	0.251	0.0954	0.102	0.376	0.685	0.229	6.05e-09	0.409	0.078
HLA-DQB1	30	0.217	0.511	1.45e-07	0.000177	0.236	0.144	0.0624	0.225	0.452	0.0182	0.502	0.309	0.00252	0.362	0.0587
HLA-DQB1	37	0.14	0.249	6.73e-09	0.000135	0.168	0.427	0.229	0.135	0.304	0.00646	0.205	0.163	0.00287	0.15	0.0354
HLA-DQB1	55	0.287	0.117	1.7e-09	2.94e-06	0.0346	0.0211	0.181	0.0556	0.444	0.0155	0.415	0.0397	0.000547	0.381	0.0528
HLA-DQB1	57	0.167	0.161	4.46e-10	8.65e-05	0.425	0.264	0.407	0.646	0.497	0.211	0.271	0.325	0.00951	0.0667	0.104
HLA-DQB1	70	0.801	0.0651	2.17e-07	0.0013	0.196	0.0852	0.26	0.283	0.0146	0.976	0.961	0.0647	0.966	0.978	0.561
HLA-DQB1	71	0.432	0.78	2.21e-07	0.000432	0.275	0.629	0.201	0.169	0.0309	0.0451	0.675	0.307	5.38e-05	0.312	0.056
HLA-DQB1	74	0.283	0.618	5.74e-08	0.000251	0.226	0.615	0.152	0.0966	0.369	0.0189	0.474	0.184	2.55e-05	0.181	0.0729
HLA-DQB1	84	0.647	0.0284	1.84e-07	8.39e-05	0.0296	0.0761	0.199	0.287	0.821	0.648	0.92	0.0322	0.477	0.694	0.715
HLA-DQB1	85	0.647	0.0284	1.84e-07	8.39e-05	0.0296	0.0761	0.199	0.287	0.821	0.648	0.92	0.0322	0.477	0.694	0.715
HLA-DQB1	86	0.377	0.0878	5.99e-07	0.000358	0.076	0.177	0.279	0.235	0.181	0.678	0.875	0.0859	0.122	0.866	0.937
HLA-DQB1	87	0.693	0.0415	1.94e-09	0.000104	0.0563	0.0386	0.243	0.581	0.659	0.842	0.981	0.0844	0.000436	0.521	0.347
HLA-DQB1	89	0.647	0.0284	1.84e-07	8.39e-05	0.0296	0.0761	0.199	0.287	0.821	0.648	0.92	0.0322	0.477	0.694	0.715
HLA-DQB1	90	0.647	0.0284	1.99e-07	0.000122	0.0309	0.0761	0.199	0.31	0.821	0.647	0.969	0.0264	0.477	0.655	0.718
HLA-DQB1	116	0.825	0.925	0.968	0.919	0.706	0.549	0.267	0.239	0.776	0.874	0.967	0.271	6.39e-05	0.167	0.129
HLA-DQB1	125	0.854	0.0484	1.49e-08	4.28e-05	0.025	0.058	0.376	0.461	0.946	0.889	1	0.072	1.5e-06	0.336	0.323
HLA-DQB1	126	0.882	0.523	0.707	0.714	0.613	0.957	0.86	0.367	0.337	0.41	0.0587	0.434	0.758	0.209	0.134
HLA-DQB1	130	0.254	0.803	0.987	0.0935	0.159	0.898	0.203	0.311	0.0717	0.439	0.717	0.745	0.0381	0.744	0.972
HLA-DQB1	135	0.0305	0.332	6.86e-06	0.373	0.0244	0.624	0.0867	0.743	0.000491	0.103	0.372	0.0659	0.00314	0.365	0.103
HLA-DQB1	140	0.538	0.146	0.437	0.526	0.461	0.0125	0.829	0.0224	0.221	0.0897	0.342	0.338	0.00109	0.209	0.149
HLA-DQB1	167	0.224	0.822	0.00293	0.958	0.0795	0.128	0.791	0.0359	0.101	0.183	0.446	0.173	0.000497	0.909	0.0896
HLA-DQB1	182	0.538	0.146	0.437	0.526	0.461	0.0125	0.829	0.0224	0.221	0.0897	0.342	0.338	0.00109	0.209	0.149
HLA-DQB1	185	0.618	0.0527	4.95e-06	0.49	0.211	0.0825	0.884	0.43	0.991	0.435	0.0569	0.72	0.527	0.179	0.915
HLA-DQB1	203	0.687	0.0171	4.77e-08	0.000204	0.0547	0.0605	0.232	0.262	0.722	0.672	0.863	0.0301	0.403	0.901	0.773
HLA-DQB1	220	0.647	0.0284	2.04e-07	0.000122	0.0316	0.0833	0.199	0.301	0.85	0.665	0.963	0.0246	0.498	0.655	0.725
HLA-DQB1	221	0.647	0.0284	2.04e-07	0.000122	0.0316	0.0833	0.199	0.301	0.85	0.665	0.963	0.0246	0.498	0.655	0.725
HLA-DQB1	224	0.825	0.925	0.968	0.919	0.706	0.549	0.267	0.239	0.776	0.874	0.967	0.271	6.39e-05	0.167	0.129
HLA-DRB1	4	0.469	0.544	1.28e-11	0.348	0.053	0.921	0.00371	0.768	0.000108	0.424	0.532	0.171	0.0733	0.719	0.532
HLA-DRB1	9	0.426	0.000496	0.0353	0.38	0.58	0.0891	0.00938	0.0207	3.91e-05	0.697	0.377	0.0782	0.32	0.379	0.365
HLA-DRB1	10	0.711	0.0128	6.05e-09	0.865	0.261	0.89	0.047	0.0841	5.09e-06	0.908	0.562	0.403	0.216	0.72	0.545
HLA-DRB1	11	0.167	0.00266	5.85e-23	0.0386	0.0788	0.00286	0.0353	0.102	9.94e-06	0.852	0.147	0.047	2.72e-06	0.0179	0.391
HLA-DRB1	13	0.344	0.00681	3.4e-22	0.0487	0.143	0.00677	0.0685	0.181	1.46e-05	0.902	0.168	0.0823	2.23e-06	0.0147	0.219
HLA-DRB1	16	0.563	0.809	0.0154	0.228	0.656	0.897	0.624	0.964	0.00972	0.625	0.443	0.854	0.235	0.277	0.153
HLA-DRB1	26	0.722	0.182	0.0865	1.93e-05	0.873	0.183	0.742	0.0826	0.167	0.0903	0.406	0.628	1.87e-05	3.49e-05	0.429
HLA-DRB1	28	0.951	0.519	1.29e-05	0.123	0.17	0.304	0.118	0.589	0.000562	0.677	0.823	0.724	0.0203	0.0168	0.919
HLA-DRB1	30	0.512	0.747	5.55e-16	0.476	0.217	0.391	0.0545	0.843	3e-06	0.783	0.137	0.315	3.06e-06	0.00469	0.53
HLA-DRB1	31	0.289	0.911	0.852	0.228	0.726	0.121	0.387	0.304	0.386	0.755	0.436	0.359	4.68e-06	0.0013	0.105
HLA-DRB1	37	0.543	0.00967	2.52e-10	0.501	0.0295	0.192	0.077	0.128	0.00108	0.495	0.945	0.0457	0.0171	0.0962	0.014
HLA-DRB1	38	0.936	0.478	0.00231	0.508	0.53	0.921	0.545	0.768	0.0632	0.988	0.159	0.517	0.021	0.121	0.754
HLA-DRB1	57	0.924	0.673	2.37e-06	0.192	0.0116	0.21	0.0123	0.912	0.000236	0.595	0.83	0.412	0.584	0.227	0.527
HLA-DRB1	58	0.0702	0.234	5.22e-09	0.562	0.158	0.568	0.895	0.0309	0.309	0.112	0.542	0.569	0.000304	0.209	0.00158
HLA-DRB1	60	0.825	0.737	1.33e-06	0.135	0.00422	0.192	0.0115	0.811	0.00183	0.408	0.731	0.251	0.481	0.171	0.528
HLA-DRB1	67	0.104	0.00685	4.21e-11	0.00398	0.531	0.295	0.294	0.33	0.0313	0.645	0.158	0.63	6.18e-08	0.113	0.00338
HLA-DRB1	70	0.95	0.473	0.000439	0.196	0.0422	0.182	0.85	0.041	0.018	0.532	0.171	0.424	0.0832	0.0904	0.26
HLA-DRB1	71	0.36	0.00184	1.6e-07	1.33e-05	0.022	0.00323	0.211	0.11	0.184	0.604	0.32	0.0279	6.54e-06	0.715	0.107
HLA-DRB1	74	0.747	0.38	3.97e-16	0.00013	0.0794	0.672	0.0452	0.549	5.17e-06	0.0891	0.786	0.127	0.0802	0.0516	0.254
HLA-DRB1	96	0.364	0.0101	1.52e-07	0.0653	0.0487	0.000613	0.757	0.148	0.186	0.942	0.0161	0.0154	0.000167	0.014	0.267
HLA-DRB1	98	0.0704	0.492	1.42e-20	0.0499	0.351	0.0373	0.136	0.663	0.000542	0.887	0.304	0.0459	0.0855	0.0851	0.392
HLA-DRB1	104	0.0704	0.492	1.42e-20	0.0499	0.351	0.0373	0.136	0.663	0.000542	0.887	0.304	0.0459	0.0855	0.0851	0.392
HLA-DRB1	112	0.935	0.755	0.00797	0.0658	0.0475	0.042	0.827	0.629	0.14	0.192	0.99	0.71	0.521	0.0809	0.838
HLA-DRB1	120	0.0899	0.0773	1.62e-07	0.071	0.397	0.00966	0.209	0.381	0.853	0.646	0.187	0.265	0.945	0.115	0.893
HLA-DRB1	133	0.341	0.000394	0.000111	0.00598	0.0298	0.000889	0.204	0.0294	0.67	0.973	0.0436	0.00602	0.00134	0.321	0.222
HLA-DRB1	140	0.423	0.000496	0.0338	0.38	0.572	0.0839	0.0119	0.0238	3.18e-05	0.684	0.377	0.0723	0.32	0.376	0.392
HLA-DRB1	142	0.341	0.000394	0.000111	0.00598	0.0298	0.000889	0.204	0.0294	0.67	0.973	0.0436	0.00602	0.00134	0.321	0.222
HLA-DRB1	149	0.657	0.0281	2.19e-09	0.625	0.23	0.841	0.126	0.105	1.8e-05	0.951	0.922	0.359	0.298	0.776	0.337
HLA-DRB1	180	0.12	0.164	2.77e-07	0.133	0.528	0.00808	0.44	0.42	0.498	0.595	0.0665	0.235	0.642	0.0724	0.635
HLA-DRB1	181	0.376	0.872	9.43e-12	0.203	0.1	0.906	0.0251	0.843	0.00111	0.396	0.26	0.207	0.185	0.884	0.977
HLA-DRB1	233	0.682	0.00516	4.3e-10	0.815	0.124	0.924	0.407	0.0909	0.00405	0.912	0.972	0.442	0.166	0.898	0.494
