# Supplementary material for: Amino Acid Variation in HLA Class II Proteins Is a Major Determinant of Humoral Response to Common Viruses
Source: Am J Hum Genet. 2015 Oct 8;97(5):738–43. doi: 10.1016/j.ajhg.2015.09.008 (PMC4667104; doi:10.1016/j.ajhg.2015.09.008)
Supplement: Table S7. Linkage Disequilibrium (r2 Values) between Imputed Classical HLA Alleles [file mmc4.xlsx]

## Sheet: LD_HLA_alleles
Table S7. Linkage Disequilibrium (r2 Values) between Imputed Classical HLA Alleles
HLA allele	HLA_A_0101	HLA_A_0201	HLA_A_0301	HLA_A_1101	HLA_A_2301	HLA_A_2402	HLA_A_2501	HLA_A_2601	HLA_A_2902	HLA_A_3001	HLA_A_3101	HLA_A_3201	HLA_A_6801	HLA_B_0702	HLA_B_0801	HLA_B_1302	HLA_B_1402	HLA_B_1501	HLA_B_1801	HLA_B_2705	HLA_B_3501	HLA_B_3503	HLA_B_3701	HLA_B_3801	HLA_B_3901	HLA_B_4001	HLA_B_4002	HLA_B_4402	HLA_B_4403	HLA_B_4901	HLA_B_5001	HLA_B_5101	HLA_B_5201	HLA_B_5501	HLA_B_5701	HLA_C_0102	HLA_C_0202	HLA_C_0303	HLA_C_0304	HLA_C_0401	HLA_C_0501	HLA_C_0602	HLA_C_0701	HLA_C_0702	HLA_C_0704	HLA_C_0802	HLA_C_1202	HLA_C_1203	HLA_C_1402
HLA_A_0101	1	0.0683948	0.0304791	0.011078	0.0043291	0.0138737	0.00754964	0.00294916	0.00370694	0.00222331	0.00557794	0.00579409	0.00664854	0.00534451	0.324763	0.00111812	0.0015189	0.00631337	0.0025186	0.0017732	0.0067187	0.000817704	0.0107091	0.00428079	0.00014144	0.00347062	0.00239197	0.00306066	0.00592649	1.0321e-05	0.00273483	0.00870337	0.000385904	0.00206542	0.0213136	0.00262658	0.0054556	0.00407456	0.00797119	0.0130334	0.00240469	0.0085535	0.220406	0.00645208	0.000605683	0.00178401	0.000461888	0.00459297	0.00258863
HLA_A_0201	0.0683948	1	0.0641351	0.0275251	0.00852419	0.0495684	0.00959299	0.0132905	0.0107752	0.0106684	0.0114896	0.0118211	0.0163304	3.26298e-05	0.022094	0.000124734	0.00662154	0.0201828	0.00132362	0.000973295	0.00874545	0.00399956	0.00143121	0.000341506	0.00101695	0.0128902	0.000429412	0.0301882	0.00178832	0.00382834	1.71166e-05	0.00297985	0.000890834	0.000505613	0.000176084	0.00393761	0.00303005	0.00124814	0.0315839	0.00978444	0.0253611	3.91396e-08	0.0174019	0.000354129	4.32461e-07	0.00709248	0.00102379	0.00292169	0.00267231
HLA_A_0301	0.0304791	0.0641351	1	0.0131883	0.00410365	0.0269714	0.00497403	0.0155784	0.00480871	0.00287336	0.00212182	0.0120061	0.00521537	0.0987789	0.0147386	0.00172592	0.000112928	0.00260073	0.0020732	0.000139721	0.02651	0.00191493	0.000938249	0.000860912	0.00134746	2.69733e-06	0.00292496	0.00355608	0.00233749	3.13669e-05	0.000862535	2.17225e-06	0.00227758	0.00444273	0.00392394	0.000543249	0.000298166	0.00493191	0.000380363	0.00999337	0.00192413	0.00575917	0.013085	0.0945846	4.49021e-05	3.78297e-05	0.00125371	0.00829303	0.000244749
HLA_A_1101	0.011078	0.0275251	0.0131883	1	0.000852566	0.00601754	5.23394e-05	0.00209842	0.00114183	0.00121221	0.00186446	0.000857694	0.00354409	0.00520182	0.00227952	0.000557216	0.000941917	0.00196296	9.90878e-05	0.000568109	0.0542067	0.00107502	0.00195169	2.43322e-05	6.29909e-07	0.00118146	0.00035418	0.00283099	0.00015185	1.40619e-05	0.000129548	0.000965566	0.0157043	0.0193912	0.0012189	1.44577e-06	0.000583158	0.00271977	0.0017194	0.0360531	0.00113923	0.00437523	0.00234236	0.00378702	0.00127311	0.0013991	0.0140757	0.000179709	0.000214012
HLA_A_2301	0.0043291	0.00852419	0.00410365	0.000852566	1	0.00225561	0.000863928	0.00131093	0.000989351	0.000143323	0.000937814	0.000610837	0.000789249	0.0036883	0.00233709	0.00120499	0.00177891	0.000824209	0.000111099	0.000901585	0.000922786	0.000259857	0.00107148	0.000122518	9.40611e-06	0.00129421	7.16925e-05	0.00182768	0.132482	0.0347019	0.00061422	0.00177791	0.000566007	0.000177395	0.000290588	0.000395698	0.000401067	0.000758562	0.0014762	0.0315561	0.00168528	0.000193953	0.000818857	0.00465526	0.000140274	0.00123195	0.000606579	0.00150515	0.000481141
HLA_A_2402	0.0138737	0.0495684	0.0269714	0.00601754	0.00225561	1	0.00159832	0.00426057	0.00180425	0.000570819	0.00326484	0.00383506	0.00167413	0.000225458	0.00451622	5.12534e-05	1.16214e-07	0.0022607	0.00210428	0.00162624	0.000982111	0.00102003	6.4031e-05	0.00182581	0.00035253	0.00206251	0.000489242	0.00257489	0.00109057	2.40244e-06	0.000393967	0.000133186	4.89769e-05	0.00119333	0.000477113	0.00102269	0.00186763	0.00793132	0.00253252	0.000498242	0.00234572	0.000723716	0.00151862	0.00174526	4.82398e-06	0.000297677	3.38403e-05	4.0116e-05	2.36812e-06
HLA_A_2501	0.00754964	0.00959299	0.00497403	5.23394e-05	0.000863928	0.00159832	1	0.00109664	0.00117443	7.67441e-05	0.000642012	0.00200233	0.00159476	0.00211995	0.000335706	8.3135e-05	4.36751e-05	3.55177e-05	0.108599	0.00175969	0.00040873	0.000390049	0.00120224	0.0012013	0.000151675	0.000804577	0.000127931	4.52573e-05	0.00147041	0.000105612	0.000223152	0.00085682	4.09193e-05	0.000266272	0.000274488	0.000300015	0.00193603	5.04388e-06	0.000228261	0.00284029	3.90872e-05	0.00052953	0.000391814	0.00217348	0.000238259	0.000293736	3.3695e-05	0.123866	1.50846e-07
HLA_A_2601	0.00294916	0.0132905	0.0155784	0.00209842	0.00131093	0.00426057	0.00109664	1	0.000102156	0.000347717	0.00121834	0.000557682	0.00271291	0.00314287	0.000485523	0.000440818	0.00155981	5.836e-05	0.000827764	0.00400615	0.000456599	0.000803742	8.4709e-06	0.0645275	1.57246e-05	0.00030467	0.00192006	0.0018435	0.00195122	8.76012e-06	0.000375242	0.00171995	5.63614e-06	0.0120878	0.00032212	0.000335137	2.68547e-06	0.00432206	0.0013048	0.000846638	0.00138711	2.31029e-06	0.00151721	0.00289173	0.00228169	0.00229238	5.70407e-05	0.0385465	2.30335e-05
HLA_A_2902	0.00370694	0.0107752	0.00480871	0.00114183	0.000989351	0.00180425	0.00117443	0.000102156	1	2.95878e-05	0.00123218	1.1028e-06	0.000870831	0.00414903	0.00329629	0.00133713	0.00066769	0.000862277	0.000486063	0.000977757	0.00107096	0.000400953	0.000274566	2.41805e-05	0.000998942	0.000454625	0.000515783	0.00105336	0.174577	0.000930869	2.95878e-05	0.00167038	0.000812333	0.000273716	0.000100896	0.000821999	0.000127477	0.000146569	0.000280115	0.000945552	0.00240187	0.00247918	0.00494365	0.00446295	0.00024617	0.000149842	0.000795461	7.72941e-06	0.00101495
HLA_A_3001	0.00222331	0.0106684	0.00287336	0.00121221	0.000143323	0.000570819	7.67441e-05	0.000347717	2.95878e-05	1	0.000264697	0.000642979	0.000331229	0.00169564	0.000203484	0.18204	0.000165067	0.000892744	0.00151831	0.000104829	0.00194916	0.00057553	0.000685791	0.00187125	0.000141476	0.000189997	0.000735114	0.000667974	8.23983e-06	0.000709206	2.37358e-06	0.000747089	0.000618897	0.000219303	3.14226e-05	0.00131362	0.000609933	0.000665317	0.000403909	0.00280019	0.00112721	0.0588366	0.00103254	0.00224261	6.97457e-05	0.000212552	0.000606042	0.000556057	0.000773263
HLA_A_3101	0.00557794	0.0114896	0.00212182	0.00186446	0.000937814	0.00326484	0.000642012	0.00121834	0.00123218	0.000264697	1	0.000552783	0.0011804	9.29845e-06	0.00102899	0.00096411	0.000356053	8.09852e-05	0.000182685	0.00016711	0.000170406	3.13487e-05	0.000539234	7.44779e-06	0.00314199	0.0084311	7.28864e-07	0.000776616	0.00064316	1.29728e-07	0.000318374	0.002494	0.000421186	0.000827673	0.000567766	0.000465763	0.000284921	0.000143149	0.00465864	0.000434237	0.000593994	0.000101122	0.0004733	2.1369e-05	5.47298e-05	7.08725e-05	0.000402264	5.50558e-05	0.000178813
HLA_A_3201	0.00579409	0.0118211	0.0120061	0.000857694	0.000610837	0.00383506	0.00200233	0.000557682	1.1028e-06	0.000642979	0.000552783	1	0.00295096	0.0022662	0.00259593	7.58949e-05	3.78012e-08	3.39526e-05	0.000744329	0.000343005	3.64216e-06	5.57281e-05	0.000397612	0.000338098	0.000146473	0.000235343	0.0246305	0.00127502	0.000195343	0.000411187	0.000642979	2.49283e-06	0.000262756	0.000162968	2.96068e-05	1.53153e-05	0.0118266	0.000429515	9.40442e-05	3.43402e-05	0.000689982	0.00129474	0.00106341	0.00295146	4.10321e-05	0.00984808	0.000243122	0.000922774	0.000495878
HLA_A_6801	0.00664854	0.0163304	0.00521537	0.00354409	0.000789249	0.00167413	0.00159476	0.00271291	0.000870831	0.000331229	0.0011804	0.00295096	1	0.00545698	0.00157576	0.000688806	0.000196524	0.000839156	5.77264e-05	4.28052e-05	0.000410209	0.00605547	0.000494833	0.000322637	2.02282e-05	0.00161417	0.0012782	0.0132905	0.00189579	6.1521e-06	0.000331229	0.003335	0.00122109	0.000394859	0.000295756	1.47612e-05	0.000300611	0.00185444	0.000330386	4.05946e-05	0.000410613	0.00090309	0.00220676	0.00379149	0.0491634	3.55207e-06	0.000638204	7.7967e-05	0.00306157
HLA_B_0702	0.00534451	3.26298e-05	0.0987789	0.00520182	0.0036883	0.000225458	0.00211995	0.00314287	0.00414903	0.00169564	9.29845e-06	0.0022662	0.00545698	1	0.0197389	0.00458207	0.00448199	0.0134998	0.00959307	0.0022031	0.011947	0.00269917	0.00158104	0.00267362	0.00311058	0.0063291	0.00648043	0.0161095	0.00312861	0.00210705	0.00214964	0.0104777	0.00239013	0.00490039	0.00674273	0.00515098	0.00685797	0.0100191	0.0105307	0.0214401	0.0137759	0.0193591	0.027312	0.863874	0.00134691	0.00613641	0.00227423	0.00817548	0.00251771
HLA_B_0801	0.324763	0.022094	0.0147386	0.00227952	0.00233709	0.00451622	0.000335706	0.000485523	0.00329629	0.000203484	0.00102899	0.00259593	0.00157576	0.0197389	1	0.00514299	0.00145998	0.00750307	0.00447279	0.00229469	0.00743249	0.00591981	0.00083151	0.00868117	1.75238e-05	0.00306794	0.00142526	0.00418495	0.00495603	0.00128082	0.00327057	0.00915217	0.00124799	0.00126425	0.00354067	0.00465207	0.00525351	0.00317461	0.00775735	0.0226773	0.00369569	0.0140922	0.584774	0.0160996	0.000554269	0.00140783	0.00117502	0.00567443	0.00272463
HLA_B_1302	0.00111812	0.000124734	0.00172592	0.000557216	0.00120499	5.12534e-05	8.3135e-05	0.000440818	0.00133713	0.18204	0.00096411	7.58949e-05	0.000688806	0.00458207	0.00514299	1	0.000133832	0.00479263	0.00172063	0.000517296	0.00526299	0.00246272	0.000992071	2.15875e-05	0.000199969	0.00210317	0.00184632	0.00417135	0.000132559	0.000477681	0.000299044	0.00344157	4.89822e-05	8.81404e-05	0.00219456	0.00238371	0.00156669	0.0013155	0.00378163	0.0106607	0.0047675	0.309612	0.00582369	0.00418675	0.000477105	0.000981606	3.94873e-05	0.00117722	0.00115383
HLA_B_1402	0.0015189	0.00662154	0.000112928	0.000941917	0.00177891	1.16214e-07	4.36751e-05	0.00155981	0.00066769	0.000165067	0.000356053	3.78012e-08	0.000196524	0.00448199	0.00145998	0.000133832	1	0.00356504	0.00115121	2.85982e-05	0.00114964	0.000210154	0.000719602	0.00116161	0.000187818	0.00112281	0.000771357	0.000615946	0.000118365	0.000150321	0.000244776	0.00281555	9.07756e-05	0.000934755	9.1927e-05	0.000865434	6.22498e-07	0.00269971	0.00250632	0.00182565	0.00014115	0.000901179	0.00195889	0.00462176	0.00125447	0.682718	8.30354e-05	0.00186017	0.000184241
HLA_B_1501	0.00631337	0.0201828	0.00260073	0.00196296	0.000824209	0.0022607	3.55177e-05	5.836e-05	0.000862277	0.000892744	8.09852e-05	3.39526e-05	0.000839156	0.0134998	0.00750307	0.00479263	0.00356504	1	0.00296505	0.00498757	0.00682158	0.00114173	0.00123961	0.00168456	0.000632261	0.00409926	0.000266159	0.0103352	0.00178664	0.001845	0.000266197	0.00529513	0.00139693	0.00273124	0.00155603	0.00111001	0.00951551	0.275387	0.0935768	0.000764177	0.0095637	0.00776119	0.0102179	0.0122367	0.000993189	0.00313387	0.00133476	0.00391635	0.00150969
HLA_B_1801	0.0025186	0.00132362	0.0020732	9.90878e-05	0.000111099	0.00210428	0.108599	0.000827764	0.000486063	0.00151831	0.000182685	0.000744329	5.77264e-05	0.00959307	0.00447279	0.00172063	0.00115121	0.00296505	1	0.00374621	0.00559565	0.0018197	0.00058755	0.00244857	0.0012669	0.00544721	0.00118579	0.00442325	0.00163951	9.50624e-05	0.000210033	0.00546146	0.000388835	0.000275927	0.00147312	0.00379435	0.00472746	0.00108243	0.00727971	0.00945992	0.00351909	0.00284184	0.0554943	0.00633671	0.000280773	0.00207168	0.000359883	0.0834462	0.000732451
HLA_B_2705	0.0017732	0.000973295	0.000139721	0.000568109	0.000901585	0.00162624	0.00175969	0.00400615	0.000977757	0.000104829	0.00016711	0.000343005	4.28052e-05	0.0022031	0.00229469	0.000517296	2.85982e-05	0.00498757	0.00374621	1	0.00305126	0.00138818	0.000558175	0.000551035	0.000688032	0.00122086	2.89935e-05	0.00555531	0.00159109	0.00116031	0.00150565	0.00191208	0.000932305	0.00160843	0.00562605	0.0667029	0.275863	0.000971111	0.00261084	0.00396293	0.00377911	0.00869314	0.00308732	0.00332723	0.0010808	0.000128998	0.000900232	0.00408919	0.00130204
HLA_B_3501	0.0067187	0.00874545	0.02651	0.0542067	0.000922786	0.000982111	0.00040873	0.000456599	0.00107096	0.00194916	0.000170406	3.64216e-06	0.000410209	0.011947	0.00743249	0.00526299	0.00114964	0.00682158	0.00559565	0.00305126	1	0.00059386	0.00349288	0.00260671	0.0010687	0.00732548	0.000260678	0.002562	0.00283587	0.000875505	6.35311e-05	0.00190753	0.00230787	0.00102021	0.000752927	0.00459237	0.00116625	0.00346153	0.00919791	0.460161	0.00211915	0.00613743	0.011019	0.0145118	0.00167877	0.00236539	0.00224472	0.00743728	0.000299861
HLA_B_3503	0.000817704	0.00399956	0.00191493	0.00107502	0.000259857	0.00102003	0.000390049	0.000803742	0.000400953	0.00057553	3.13487e-05	5.57281e-05	0.00605547	0.00269917	0.00591981	0.00246272	0.000210154	0.00114173	0.0018197	0.00138818	0.00059386	1	0.00105094	0.000968008	9.2258e-06	0.00177876	0.000439936	0.00279226	0.00172778	0.000407044	0.000154034	0.00126123	9.94448e-05	0.000628472	0.00061108	0.000153004	0.00147777	0.00278049	0.00186993	0.101206	0.00213166	0.0017503	0.0089428	0.00308918	0.00105269	1.48407e-05	0.000113955	0.00895484	0.000471918
HLA_B_3701	0.0107091	0.00143121	0.000938249	0.00195169	0.00107148	6.4031e-05	0.00120224	8.4709e-06	0.000274566	0.000685791	0.000539234	0.000397612	0.000494833	0.00158104	0.00083151	0.000992071	0.000719602	0.00123961	0.00058755	0.000558175	0.00349288	0.00105094	1	0.00089155	7.20604e-05	0.000565625	0.000592026	9.64797e-05	0.00170924	9.36269e-05	0.000105338	0.000802096	0.00049843	0.000125341	0.00165222	0.000975525	0.000672349	0.00125054	0.000307208	0.00496273	0.000118955	0.0935975	0.00126577	0.0015994	0.000962822	0.000328195	1.67356e-05	0.00180662	7.02151e-05
HLA_B_3801	0.00428079	0.000341506	0.000860912	2.43322e-05	0.000122518	0.00182581	0.0012013	0.0645275	2.41805e-05	0.00187125	7.44779e-06	0.000338098	0.000322637	0.00267362	0.00868117	2.15875e-05	0.00116161	0.00168456	0.00244857	0.000551035	0.00260671	0.000968008	0.00089155	1	0.000339447	0.000218799	1.9773e-05	0.00244096	0.000792144	0.00028621	6.02493e-05	0.000452327	4.22487e-08	1.17617e-05	0.00010919	0.00195368	0.000139472	0.00155186	0.000521368	0.00292116	0.00140642	0.00163639	0.00846059	0.00211876	0.000814281	0.00083901	5.91129e-07	0.322801	0.00122814
HLA_B_3901	0.00014144	0.00101695	0.00134746	6.29909e-07	9.40611e-06	0.00035253	0.000151675	1.57246e-05	0.000998942	0.000141476	0.00314199	0.000146473	2.02282e-05	0.00311058	1.75238e-05	0.000199969	0.000187818	0.000632261	0.0012669	0.000688032	0.0010687	9.2258e-06	7.20604e-05	0.000339447	1	0.00191321	0.000657012	0.0011881	0.00189686	0.000633856	1.44306e-05	0.0022716	3.53188e-05	6.29811e-06	0.000154014	2.61323e-05	0.00202679	2.99006e-05	0.00305556	0.00172577	0.00131118	0.000140598	0.000397564	0.000267106	0.00037218	0.000397827	3.06149e-05	0.0942605	0.000691108
HLA_B_4001	0.00347062	0.0128902	2.69733e-06	0.00118146	0.00129421	0.00206251	0.000804577	0.00030467	0.000454625	0.000189997	0.0084311	0.000235343	0.00161417	0.0063291	0.00306794	0.00210317	0.00112281	0.00409926	0.00544721	0.00122086	0.00732548	0.00177876	0.000565625	0.000218799	0.00191321	1	0.000650904	0.00191123	0.00436371	0.000238648	0.000189997	0.00268874	0.000813085	0.00103312	0.00347495	0.000965374	0.00181705	0.00562824	0.571615	0.0122317	0.00381852	0.00643578	0.00628381	0.00735253	3.09923e-06	0.00148561	0.00138523	0.00216957	0.000321326
HLA_B_4002	0.00239197	0.000429412	0.00292496	0.00035418	7.16925e-05	0.000489242	0.000127931	0.00192006	0.000515783	0.000735114	7.28864e-07	0.0246305	0.0012782	0.00648043	0.00142526	0.00184632	0.000771357	0.000266159	0.00118579	2.89935e-05	0.000260678	0.000439936	0.000592026	1.9773e-05	0.000657012	0.000650904	1	0.00107345	0.000152235	0.00061224	0.000735114	0.00018946	0.000534278	0.000769035	0.000462035	1.43004e-05	0.205194	0.000419131	0.000391747	0.00154979	0.0007514	0.00275093	0.0019423	0.00558285	0.000343038	0.00101589	0.000523181	0.00037355	8.3829e-05
HLA_B_4402	0.00306066	0.0301882	0.00355608	0.00283099	0.00182768	0.00257489	4.52573e-05	0.0018435	0.00105336	0.000667974	0.000776616	0.00127502	0.0132905	0.0161095	0.00418495	0.00417135	0.000615946	0.0103352	0.00442325	0.00555531	0.002562	0.00279226	9.64797e-05	0.00244096	0.0011881	0.00191123	0.00107345	1	0.00350464	0.00348636	0.00349087	0.00605349	0.00294409	0.000482533	0.00272785	0.00368479	0.0055645	0.00247721	0.00651412	0.0096987	0.620402	0.0101162	0.00976067	0.016514	0.15281	0.000724114	0.00286714	0.0060803	0.00169255
HLA_B_4403	0.00592649	0.00178832	0.00233749	0.00015185	0.132482	0.00109057	0.00147041	0.00195122	0.174577	8.23983e-06	0.00064316	0.000195343	0.00189579	0.00312861	0.00495603	0.000132559	0.000118365	0.00178664	0.00163951	0.00159109	0.00283587	0.00172778	0.00170924	0.000792144	0.00189686	0.00436371	0.000152235	0.00350464	1	0.000122924	0.00212235	0.00334243	4.08076e-05	0.000337586	0.00159162	0.00092871	0.000814213	0.00255306	0.00269538	0.0321989	0.00299535	0.00350552	0.00555824	0.00392907	0.000871482	1.24333e-07	3.21549e-05	0.00235358	0.00113272
HLA_B_4901	1.0321e-05	0.00382834	3.13669e-05	1.40619e-05	0.0347019	2.40244e-06	0.000105612	8.76012e-06	0.000930869	0.000709206	1.29728e-07	0.000411187	6.1521e-06	0.00210705	0.00128082	0.000477681	0.000150321	0.001845	9.50624e-05	0.00116031	0.000875505	0.000407044	9.36269e-05	0.00028621	0.000633856	0.000238648	0.00061224	0.00348636	0.000122924	1	0.000709206	0.00014715	2.08556e-05	1.99646e-05	0.00170863	0.000483033	0.00120039	0.000754543	0.000612688	0.000984887	0.00163327	0.00256897	0.0884174	0.00263572	0.000995696	0.0003394	1.7307e-05	0.000692332	7.26125e-05
HLA_B_5001	0.00273483	1.71166e-05	0.000862535	0.000129548	0.00061422	0.000393967	0.000223152	0.000375242	2.95878e-05	2.37358e-06	0.000318374	0.000642979	0.000331229	0.00214964	0.00327057	0.000299044	0.000244776	0.000266197	0.000210033	0.00150565	6.35311e-05	0.000154034	0.000105338	6.02493e-05	1.44306e-05	0.000189997	0.000735114	0.00349087	0.00212235	0.000709206	1	0.000747089	0.000618897	0.000219303	0.00125117	0.00131362	0.00232844	2.64443e-06	0.00071127	2.67147e-06	0.00225937	0.0946492	0.00279621	0.00274751	0.00119553	9.72696e-05	0.000606042	2.32328e-07	1.89025e-05
HLA_B_5101	0.00870337	0.00297985	2.17225e-06	0.000965566	0.00177791	0.000133186	0.00085682	0.00171995	0.00167038	0.000747089	0.002494	2.49283e-06	0.003335	0.0104777	0.00915217	0.00344157	0.00281555	0.00529513	0.00546146	0.00191208	0.00190753	0.00126123	0.000802096	0.000452327	0.0022716	0.00268874	0.00018946	0.00605349	0.00334243	0.00014715	0.000747089	1	0.00105973	0.000860996	0.00124866	0.0542218	0.00233373	0.00147744	0.00430969	0.00167023	0.00351754	0.00726278	0.0116026	0.00975181	0.000862269	0.00254408	0.00101526	0.00233859	0.201254
HLA_B_5201	0.000385904	0.000890834	0.00227758	0.0157043	0.000566007	4.89769e-05	4.09193e-05	5.63614e-06	0.000812333	0.000618897	0.000421186	0.000262756	0.00122109	0.00239013	0.00124799	4.89822e-05	9.07756e-05	0.00139693	0.000388835	0.000932305	0.00230787	9.94448e-05	0.00049843	4.22487e-08	3.53188e-05	0.000813085	0.000534278	0.00294409	4.08076e-05	2.08556e-05	0.000618897	0.00105973	1	6.78873e-05	2.78412e-05	0.000324794	0.000914632	0.000986975	0.00105717	0.00027459	0.00182667	0.000954477	0.00250225	0.00289684	0.000868905	0.000242052	0.942598	1.12941e-05	3.24895e-05
HLA_B_5501	0.00206542	0.000505613	0.00444273	0.0193912	0.000177395	0.00119333	0.000266272	0.0120878	0.000273716	0.000219303	0.000827673	0.000162968	0.000394859	0.00490039	0.00126425	8.81404e-05	0.000934755	0.00273124	0.000275927	0.00160843	0.00102021	0.000628472	0.000125341	1.17617e-05	6.29811e-06	0.00103312	0.000769035	0.000482533	0.000337586	1.99646e-05	0.000219303	0.000860996	6.78873e-05	1	0.000723621	0.000682418	0.00246997	0.184575	0.00127653	0.00158217	0.000236281	0.000720558	0.00167274	0.00369478	0.00125069	0.00123108	6.69081e-05	0.000348152	9.22555e-06
HLA_B_5701	0.0213136	0.000176084	0.00392394	0.0012189	0.000290588	0.000477113	0.000274488	0.00032212	0.000100896	3.14226e-05	0.000567766	2.96068e-05	0.000295756	0.00674273	0.00354067	0.00219456	9.1927e-05	0.00155603	0.00147312	0.00562605	0.000752927	0.00061108	0.00165222	0.00010919	0.000154014	0.00347495	0.000462035	0.00272785	0.00159162	0.00170863	0.00125117	0.00124866	2.78412e-05	0.000723621	1	0.0012036	0.00446194	0.0007623	0.00331961	0.00247922	0.00186306	0.263645	0.00708581	0.00663522	0.00039161	0.000874049	2.08082e-05	0.000422063	0.000501395
HLA_C_0102	0.00262658	0.00393761	0.000543249	1.44577e-06	0.000395698	0.00102269	0.000300015	0.000335137	0.000821999	0.00131362	0.000465763	1.53153e-05	1.47612e-05	0.00515098	0.00465207	0.00238371	0.000865434	0.00111001	0.00379435	0.0667029	0.00459237	0.000153004	0.000975525	0.00195368	2.61323e-05	0.000965374	1.43004e-05	0.00368479	0.00092871	0.000483033	0.00131362	0.0542218	0.000324794	0.000682418	0.0012036	1	0.00160695	0.00136686	0.00175586	0.00580771	0.0066453	0.00628022	0.00746106	0.0076285	2.29652e-06	0.000983825	0.000779199	0.00351268	2.04852e-05
HLA_C_0202	0.0054556	0.00303005	0.000298166	0.000583158	0.000401067	0.00186763	0.00193603	2.68547e-06	0.000127477	0.000609933	0.000284921	0.0118266	0.000300611	0.00685797	0.00525351	0.00156669	6.22498e-07	0.00951551	0.00472746	0.275863	0.00116625	0.00147777	0.000672349	0.000139472	0.00202679	0.00181705	0.205194	0.0055645	0.000814213	0.00120039	0.00232844	0.00233373	0.000914632	0.00246997	0.00446194	0.00160695	1	0.0106735	0.00433213	0.00404719	0.0055597	0.0103798	0.00774713	0.00894974	0.0028168	0.000255322	0.000874921	0.00356126	0.000829961
HLA_C_0303	0.00407456	0.00124814	0.00493191	0.00271977	0.000758562	0.00793132	5.04388e-06	0.00432206	0.000146569	0.000665317	0.000143149	0.000429515	0.00185444	0.0100191	0.00317461	0.0013155	0.00269971	0.275387	0.00108243	0.000971111	0.00346153	0.00278049	0.00125054	0.00155186	2.99006e-05	0.00562824	0.000419131	0.00247721	0.00255306	0.000754543	2.64443e-06	0.00147744	0.000986975	0.184575	0.0007623	0.00136686	0.0106735	1	0.00798211	0.00854525	0.0035125	0.00470337	0.00491366	0.00921866	0.00118063	0.00239859	0.000944399	0.00288332	0.00147631
HLA_C_0304	0.00797119	0.0315839	0.000380363	0.0017194	0.0014762	0.00253252	0.000228261	0.0013048	0.000280115	0.000403909	0.00465864	9.40442e-05	0.000330386	0.0105307	0.00775735	0.00378163	0.00250632	0.0935768	0.00727971	0.00261084	0.00919791	0.00186993	0.000307208	0.000521368	0.00305556	0.571615	0.000391747	0.00651412	0.00269538	0.000612688	0.00071127	0.00430969	0.00105717	0.00127653	0.00331961	0.00175586	0.00433213	0.00798211	1	0.0184589	0.00862768	0.00902832	0.0131796	0.0139248	0.000900575	0.00238464	0.00152268	0.00385658	0.000445303
HLA_C_0401	0.0130334	0.00978444	0.00999337	0.0360531	0.0315561	0.000498242	0.00284029	0.000846638	0.000945552	0.00280019	0.000434237	3.43402e-05	4.05946e-05	0.0214401	0.0226773	0.0106607	0.00182565	0.000764177	0.00945992	0.00396293	0.460161	0.101206	0.00496273	0.00292116	0.00172577	0.0122317	0.00154979	0.0096987	0.0321989	0.000984887	2.67147e-06	0.00167023	0.00027459	0.00158217	0.00247922	0.00580771	0.00404719	0.00854525	0.0184589	1	0.00720412	0.0149232	0.0311023	0.0255642	0.0037675	0.0021471	0.000230694	0.0099768	0.00088315
HLA_C_0501	0.00240469	0.0253611	0.00192413	0.00113923	0.00168528	0.00234572	3.90872e-05	0.00138711	0.00240187	0.00112721	0.000593994	0.000689982	0.000410613	0.0137759	0.00369569	0.0047675	0.00014115	0.0095637	0.00351909	0.00377911	0.00211915	0.00213166	0.000118955	0.00140642	0.00131118	0.00381852	0.0007514	0.620402	0.00299535	0.00163327	0.00225937	0.00351754	0.00182667	0.000236281	0.00186306	0.0066453	0.0055597	0.0035125	0.00862768	0.00720412	1	0.00954212	0.00850272	0.0143684	0.00205967	0.000623246	0.00176266	0.00452589	0.001298
HLA_C_0602	0.0085535	3.91396e-08	0.00575917	0.00437523	0.000193953	0.000723716	0.00052953	2.31029e-06	0.00247918	0.0588366	0.000101122	0.00129474	0.00090309	0.0193591	0.0140922	0.309612	0.000901179	0.00776119	0.00284184	0.00869314	0.00613743	0.0017503	0.0935975	0.00163639	0.000140598	0.00643578	0.00275093	0.0101162	0.00350552	0.00256897	0.0946492	0.00726278	0.000954477	0.000720558	0.263645	0.00628022	0.0103798	0.00470337	0.00902832	0.0149232	0.00954212	1	0.0246164	0.0203066	0.00394965	0.00303186	0.000533429	0.00383961	0.00126922
HLA_C_0701	0.220406	0.0174019	0.013085	0.00234236	0.000818857	0.00151862	0.000391814	0.00151721	0.00494365	0.00103254	0.0004733	0.00106341	0.00220676	0.027312	0.584774	0.00582369	0.00195889	0.0102179	0.0554943	0.00308732	0.011019	0.0089428	0.00126577	0.00846059	0.000397564	0.00628381	0.0019423	0.00976067	0.00555824	0.0884174	0.00279621	0.0116026	0.00250225	0.00167274	0.00708581	0.00746106	0.00774713	0.00491366	0.0131796	0.0311023	0.00850272	0.0246164	1	0.0320077	0.000865398	0.0021986	0.00238247	0.0107805	0.00323442
HLA_C_0702	0.00645208	0.000354129	0.0945846	0.00378702	0.00465526	0.00174526	0.00217348	0.00289173	0.00446295	0.00224261	2.1369e-05	0.00295146	0.00379149	0.863874	0.0160996	0.00418675	0.00462176	0.0122367	0.00633671	0.00332723	0.0145118	0.00308918	0.0015994	0.00211876	0.000267106	0.00735253	0.00558285	0.016514	0.00392907	0.00263572	0.00274751	0.00975181	0.00289684	0.00369478	0.00663522	0.0076285	0.00894974	0.00921866	0.0139248	0.0255642	0.0143684	0.0203066	0.0320077	1	0.00196364	0.00653636	0.00276544	0.0088785	0.00311357
HLA_C_0704	0.000605683	4.32461e-07	4.49021e-05	0.00127311	0.000140274	4.82398e-06	0.000238259	0.00228169	0.00024617	6.97457e-05	5.47298e-05	4.10321e-05	0.0491634	0.00134691	0.000554269	0.000477105	0.00125447	0.000993189	0.000280773	0.0010808	0.00167877	0.00105269	0.000962822	0.000814281	0.00037218	3.09923e-06	0.000343038	0.15281	0.000871482	0.000995696	0.00119553	0.000862269	0.000868905	0.00125069	0.00039161	2.29652e-06	0.0028168	0.00118063	0.000900575	0.0037675	0.00205967	0.00394965	0.000865398	0.00196364	1	0.000912922	0.000850858	0.00363027	0.000369583
HLA_C_0802	0.00178401	0.00709248	3.78297e-05	0.0013991	0.00123195	0.000297677	0.000293736	0.00229238	0.000149842	0.000212552	7.08725e-05	0.00984808	3.55207e-06	0.00613641	0.00140783	0.000981606	0.682718	0.00313387	0.00207168	0.000128998	0.00236539	1.48407e-05	0.000328195	0.00083901	0.000397827	0.00148561	0.00101589	0.000724114	1.24333e-07	0.0003394	9.72696e-05	0.00254408	0.000242052	0.00123108	0.000874049	0.000983825	0.000255322	0.00239859	0.00238464	0.0021471	0.000623246	0.00303186	0.0021986	0.00653636	0.000912922	1	0.000228757	0.00224927	0.000395948
HLA_C_1202	0.000461888	0.00102379	0.00125371	0.0140757	0.000606579	3.38403e-05	3.3695e-05	5.70407e-05	0.000795461	0.000606042	0.000402264	0.000243122	0.000638204	0.00227423	0.00117502	3.94873e-05	8.30354e-05	0.00133476	0.000359883	0.000900232	0.00224472	0.000113955	1.67356e-05	5.91129e-07	3.06149e-05	0.00138523	0.000523181	0.00286714	3.21549e-05	1.7307e-05	0.000606042	0.00101526	0.942598	6.69081e-05	2.08082e-05	0.000779199	0.000874921	0.000944399	0.00152268	0.000230694	0.00176266	0.000533429	0.00238247	0.00276544	0.000850858	0.000228757	1	5.93716e-06	0.000550332
HLA_C_1203	0.00459297	0.00292169	0.00829303	0.000179709	0.00150515	4.0116e-05	0.123866	0.0385465	7.72941e-06	0.000556057	5.50558e-05	0.000922774	7.7967e-05	0.00817548	0.00567443	0.00117722	0.00186017	0.00391635	0.0834462	0.00408919	0.00743728	0.00895484	0.00180662	0.322801	0.0942605	0.00216957	0.00037355	0.0060803	0.00235358	0.000692332	2.32328e-07	0.00233859	1.12941e-05	0.000348152	0.000422063	0.00351268	0.00356126	0.00288332	0.00385658	0.0099768	0.00452589	0.00383961	0.0107805	0.0088785	0.00363027	0.00224927	5.93716e-06	1	0.00014369
HLA_C_1402	0.00258863	0.00267231	0.000244749	0.000214012	0.000481141	2.36812e-06	1.50846e-07	2.30335e-05	0.00101495	0.000773263	0.000178813	0.000495878	0.00306157	0.00251771	0.00272463	0.00115383	0.000184241	0.00150969	0.000732451	0.00130204	0.000299861	0.000471918	7.02151e-05	0.00122814	0.000691108	0.000321326	8.3829e-05	0.00169255	0.00113272	7.26125e-05	1.89025e-05	0.201254	3.24895e-05	9.22555e-06	0.000501395	2.04852e-05	0.000829961	0.00147631	0.000445303	0.00088315	0.001298	0.00126922	0.00323442	0.00311357	0.000369583	0.000395948	0.000550332	0.00014369	1
HLA_C_1502	0.00264571	0.000656378	4.89082e-05	0.0055647	0.000404524	6.78412e-06	0.000503874	0.00105101	0.000888182	2.58756e-05	0.00645324	0.00170098	0.00301746	0.00314288	0.00230548	0.000989465	0.000710046	0.000816923	0.000600499	0.000566473	5.20751e-05	0.00039677	5.2192e-05	0.000280492	0.000604789	0.000578806	0.000587138	0.00260734	0.00168654	5.3974e-05	0.000109478	0.162938	0.00090422	0.000363385	0.000920058	9.01102e-06	0.000684769	0.000119761	0.00145715	0.000223352	0.00220026	0.00249224	0.00172194	0.00373326	0.000950036	0.000935137	0.000174552	0.00117248	0.000614479
HLA_C_1601	0.00161416	0.00228998	0.00103034	0.000512087	0.00083854	0.000679663	0.000124353	0.000701159	0.376721	6.7484e-05	4.72222e-05	3.25182e-05	0.0011757	0.00232355	0.0012657	6.863e-05	2.0726e-05	0.0017083	0.000608503	0.00195086	0.00114684	0.000330637	0.000213886	0.000627434	0.000895008	0.00097413	0.000142883	0.00375033	0.459862	0.000834018	0.0010014	0.00188532	0.000727815	4.03512e-05	0.00102104	0.00170906	0.000176874	0.00122805	0.000764449	0.00317287	0.00465332	0.00112751	0.00343583	0.0030049	0.000219397	2.58242e-05	0.000712699	0.000391364	0.000909349
HLA_C_1701	3.7181e-05	0.000916654	0.00210822	0.000498427	0.00473653	0.00037118	2.81886e-05	0.0413643	0.000811058	0.000830484	0.00110435	6.85099e-05	4.27153e-05	0.00171303	0.00114912	3.21569e-05	0.00064839	2.32359e-05	0.000788902	0.00036041	0.0015401	6.28026e-06	1.41366e-05	0.000181876	0.000552273	0.00139791	0.000533439	0.000526284	0.00154009	0.000514639	4.85254e-05	0.000179215	0.000449105	0.000646438	0.000239313	0.000294467	0.00228429	6.2783e-06	0.00151655	0.00342742	0.000666125	0.000239146	0.00180801	0.00164872	1.19318e-06	0.000853936	0.000439777	0.000408502	2.46124e-05
HLA_DPA1_0103	0.00526605	0.00243562	0.00113416	9.82704e-06	0.000231898	3.315e-06	0.000254594	0.000646642	0.00686419	0.00362311	0.00159654	8.94824e-05	0.000821408	0.000813127	0.0139731	0.000666875	8.91876e-06	0.00118342	0.000873176	0.000281506	0.000728066	0.000224109	0.000171772	7.20272e-06	2.48687e-06	0.000460835	0.000610675	0.00408461	0.0116655	1.08983e-05	0.000124128	0.00019492	2.79612e-05	3.91053e-05	4.48429e-06	0.000488345	0.00133601	3.28327e-05	0.00220048	0.000117427	0.00255259	6.10038e-05	0.0055121	0.00158784	0.000810523	0.000227434	5.08373e-05	0.0017747	4.46151e-05
HLA_DPA1_0201	0.00938298	0.00337516	0.000440709	0.000479711	1.13106e-05	3.12367e-05	0.000904891	0.000581669	0.00278142	0.00469116	0.000958132	0.000527518	0.000723288	0.00109483	0.0246322	0.00280295	3.28282e-07	0.00390153	0.00134082	0.000482807	2.29076e-05	8.5538e-05	0.00014648	5.31568e-06	0.000139591	0.000986851	0.000332543	0.00384464	0.00811927	0.000151482	3.39312e-05	0.000763564	0.00127858	2.01082e-05	9.99264e-05	0.00177792	0.00130379	0.000906787	0.00176958	1.88559e-05	0.00263774	0.000812415	0.012048	0.00210286	0.000674668	9.6819e-06	0.00119441	0.0013918	9.89733e-06
HLA_DPA1_0202	0.00103875	0.000436408	0.000402725	0.000821366	0.000237277	0.000105807	0.000690685	8.01019e-05	0.00575006	0.000202426	0.000488986	0.000271233	0.000226551	0.000173269	0.00193702	0.00202083	0.000715671	0.00317729	1.70715e-05	5.37207e-05	0.00187354	5.41505e-05	3.13946e-06	7.94293e-05	0.000124637	6.42286e-05	9.93671e-05	0.000535904	0.00331682	7.63381e-05	0.000202426	0.000350293	0.00551561	1.37405e-05	0.00028817	0.0011355	6.99399e-05	0.00637696	0.000256846	0.000190186	0.000166664	0.00137034	0.00246002	0.000229437	0.000333399	1.36331e-05	0.00573167	8.59354e-06	0.000115495
HLA_DPB1_0101	0.0339037	0.00501258	0.000361459	1.17827e-05	0.000313915	0.00147922	2.94458e-06	0.000119225	0.000141389	0.000226012	6.62333e-05	9.26765e-05	0.000828478	0.000949271	0.100967	0.00180076	1.73196e-05	0.00398208	0.000363085	0.00027392	0.000208545	0.00012253	0.000265132	0.000890738	7.33712e-06	8.08786e-05	0.000704374	0.00218247	0.0017781	0.000274185	0.000988141	0.00138692	0.000864557	0.000635144	0.00032822	0.00108368	0.000789141	0.00219958	9.48442e-05	0.0012359	0.00209636	0.00337197	0.0566403	0.00127711	0.00059514	0.000358733	0.000825577	0.000105197	0.00010989
HLA_DPB1_0201	0.00107211	0.000266235	0.00153287	5.59395e-05	0.004271	0.000360483	0.00130545	4.05563e-05	0.000672458	9.0775e-05	0.000594774	7.56125e-05	0.00246056	0.00214793	0.0033344	7.85137e-07	0.00139314	6.93272e-06	0.00259237	1.29024e-05	0.000795255	0.000587384	0.000830988	9.36251e-06	0.000503238	0.000286528	0.000483302	0.000869311	0.0022622	0.000572082	0.000119874	2.4356e-05	0.000194361	0.000402686	0.000174085	0.000122731	0.00153762	0.000299277	9.30798e-05	2.49915e-05	0.000205534	3.05934e-06	0.000163047	0.0020886	0.00135834	0.00227839	0.000247268	0.000696352	5.82846e-05
HLA_DPB1_0301	0.000905971	0.000836138	6.41985e-06	0.00138816	0.0010143	0.000129424	0.0016364	0.00113133	0.00199051	0.000281291	9.54276e-05	0.000306693	0.000175223	1.87703e-05	0.000920112	0.000105876	0.000464311	8.00998e-05	0.00152251	7.29516e-05	1.10032e-07	4.86726e-05	3.65223e-07	1.99626e-05	0.000288017	0.00560593	3.96464e-06	0.000359203	0.00548637	0.000181336	0.00390213	0.00119528	1.32082e-05	6.65702e-05	0.00076932	0.000275595	0.000317913	1.80431e-07	0.00494082	0.000555759	0.000925432	1.42492e-05	0.000710591	5.45321e-07	0.000118031	6.64095e-05	0.000143353	0.00369808	0.000492871
HLA_DPB1_0401	0.000168554	0.00047427	0.000951802	0.000200219	1.37128e-05	0.000161	8.57573e-06	6.37641e-06	0.000788034	0.000520518	2.43458e-05	0.000157126	0.000454814	0.00691466	0.000655665	1.90694e-05	2.01449e-05	6.53986e-05	0.00118794	0.000150227	0.000146409	6.06398e-07	0.000790351	8.46834e-05	0.000134789	0.00079278	0.000491992	1.1485e-07	0.00269853	0.000435913	6.70247e-05	6.85985e-06	0.000986637	0.000103844	0.00350231	6.95666e-07	0.00273069	0.00326323	2.4419e-06	1.75879e-06	0.000211625	0.000146715	0.00115062	0.00649417	0.000143606	0.000216232	0.000730612	7.03617e-07	7.93707e-09
HLA_DPB1_0402	4.94391e-06	3.26137e-05	0.000308423	3.85812e-05	0.000896795	0.000205053	2.79618e-06	8.33353e-07	0.00146335	0.000294488	1.89639e-05	0.000248004	0.000389434	0.000558116	0.000226348	0.000209658	0.00432462	0.002164	0.00243082	7.02523e-07	0.00913142	8.78489e-05	0.000107916	4.7756e-05	0.000465749	0.000571125	8.97948e-05	0.000264642	0.00133155	0.000779958	3.81955e-05	0.000679532	0.000156726	0.000487387	0.00129634	8.50346e-05	0.000245863	0.00441446	0.00153641	0.00246171	0.000129387	0.00091078	0.000491033	0.000598505	3.31498e-05	0.00390417	0.000297774	5.75498e-05	1.15743e-05
HLA_DPB1_0501	0.000653984	0.00104446	8.59436e-06	3.55671e-07	0.000275755	0.000488563	0.000474076	0.000186082	5.81802e-06	0.000506557	9.09604e-05	0.000176247	1.89156e-06	0.000971534	0.00143227	0.00158579	0.000513567	0.000323679	0.000196881	0.000152872	0.00189989	0.00069914	2.82826e-05	0.000526833	0.000412614	0.000493519	0.000381813	0.000772193	8.08994e-05	2.92483e-05	9.70834e-05	3.4921e-05	0.000249742	0.000674748	6.96518e-06	0.000466541	0.000498336	9.46356e-05	8.91015e-07	0.000257737	0.00044049	0.000715448	0.000914229	0.000309847	2.38716e-06	0.000363629	0.000235862	0.000953459	3.87748e-05
HLA_DPB1_0601	8.88117e-05	9.03848e-05	0.0014385	8.45378e-06	0.00112696	1.58119e-07	0.000246984	6.41043e-05	0.000280628	4.06849e-05	0.000655463	3.24144e-06	0.00185982	3.90197e-05	0.000240404	0.000403287	0.000756866	0.000533151	0.00110409	0.000300233	0.000858512	0.00110536	4.72631e-05	9.14969e-06	7.33426e-05	0.00432086	9.08033e-05	3.57197e-06	0.00101195	0.00011083	0.000104844	3.14782e-05	0.000524241	0.00012547	1.56048e-06	0.00342272	6.12492e-05	1.2242e-06	0.00465145	0.00362899	6.83177e-06	2.87699e-07	0.000170988	0.000215341	1.1915e-05	0.0009968	0.000513352	0.000680524	6.72359e-05
HLA_DPB1_0901	7.39261e-07	1.71166e-05	8.24647e-08	1.79892e-05	0.000586778	0.000184959	0.000717574	0.000375242	0.000419216	2.37358e-06	0.000264697	0.000227429	7.47719e-05	0.000101253	4.00302e-06	0.000725984	0.000244776	0.000116878	3.32255e-06	5.14413e-07	0.000188693	0.000140576	0.00140693	2.49297e-05	0.000379933	0.000487165	2.26732e-05	3.48356e-05	0.000279067	0.000108935	0.000285663	1.84284e-05	5.88857e-05	0.000918396	0.000241109	0.00010324	8.08587e-05	0.000209831	0.000182935	0.000323995	0.00015966	0.000141	3.84468e-05	0.00028877	0.000319467	9.72696e-05	5.26075e-05	0.000998675	0.000417195
HLA_DPB1_1301	2.3458e-05	0.000378614	6.4351e-05	9.40888e-05	0.00158239	0.000327802	3.34459e-05	0.000571441	4.65424e-05	0.00030319	0.000738116	3.3584e-05	0.000233096	0.00111244	0.00371029	5.1618e-06	0.0053693	0.000967529	0.000590455	9.51144e-07	0.000187892	0.000147078	0.000524072	5.10753e-05	0.000417784	0.0014171	2.74081e-05	2.41913e-06	0.000396852	0.0111929	0.00120892	0.000273317	0.000225934	0.000519449	0.0079713	0.000936185	0.000393722	0.000168243	0.00175899	0.00122982	0.000268385	0.00220704	0.000682487	0.00105619	0.000209727	0.00395812	0.000212723	0.000444427	0.00037942
HLA_DPB1_1401	0.000186785	0.000312271	6.67357e-06	0.000167153	0.000985571	0.00139168	3.5072e-05	5.93717e-05	0.000191288	5.47573e-05	0.000418703	0.00153873	0.000217754	2.67928e-05	4.4664e-05	2.22777e-05	0.000661909	0.000867417	0.000334133	0.000177265	3.00679e-06	0.000619264	1.74195e-05	0.00082007	0.000155108	0.00144184	0.000544561	0.00100033	0.00256621	0.000525369	5.47573e-05	0.00163553	0.000458469	0.000693904	2.16585e-05	4.9999e-05	0.000228131	0.000228079	0.0015849	0.0016915	0.000714716	0.000280191	6.2819e-05	1.26294e-06	0.000885628	0.00087174	0.000448946	4.57629e-05	0.000172969
HLA_DPB1_1701	8.60512e-05	0.000166111	0.000295093	0.00229091	0.000815788	0.000693599	0.0013784	0.000193216	6.78836e-05	0.0266899	0.000192414	0.00110869	0.000209989	0.00164295	0.000450089	0.0557782	7.46432e-07	0.000342833	0.00199356	0.000710824	1.00702e-05	9.04879e-05	6.2529e-05	0.00117327	0.000104313	0.00010068	4.96406e-05	0.000791413	0.000722455	0.000617878	0.001279	0.000297106	3.64889e-05	0.000822563	0.00110361	0.000220029	0.00141417	7.88099e-06	0.00127531	6.78466e-05	0.000497736	0.0200388	0.00022144	0.00267304	0.000384509	5.75021e-05	3.16291e-05	1.51152e-05	0.00160481
HLA_DQA1_0101	0.0041722	0.00236035	0.0101396	0.00928093	0.000698307	8.47802e-05	4.58737e-07	0.00016173	0.00298461	0.000378588	0.000255518	0.000234733	2.02953e-05	0.00239194	0.00971077	0.000296919	0.0186275	0.00295039	0.00216651	0.00263577	0.108062	2.32922e-06	0.00133408	0.00214848	1.2174e-05	0.00562667	0.000973662	0.00136469	0.00333721	0.000820178	0.000378588	0.00270471	0.000617297	0.00466633	0.000411076	0.0104944	8.61476e-05	0.000122054	0.0083587	0.0578436	0.000649448	0.000107915	0.014412	0.00104222	0.000712812	0.011844	0.000549129	0.00158284	0.000255429
HLA_DQA1_0102	0.00220725	0.000148321	0.0139465	0.00108151	0.000281667	3.69086e-05	0.000440981	0.000358859	0.000214072	0.000944613	0.0014096	0.000895932	0.000120283	0.140015	0.0105323	0.00294001	0.00164404	0.0124874	0.000167768	0.000233879	0.00878452	0.000738566	2.83131e-05	3.9041e-05	9.85877e-05	0.0169298	0.000530761	0.00132803	0.00394347	0.000518159	0.00123825	0.00342275	0.000682644	2.51198e-05	0.00439555	0.000468239	0.000425767	0.00334814	0.00169387	0.0120067	0.00563192	0.0115777	0.00476858	0.123006	0.00217759	0.00330604	0.00155085	0.00162116	3.50555e-06
HLA_DQA1_0103	0.00251878	0.00212692	0.00139102	0.000535138	1.40518e-05	0.000827598	0.000853324	0.00141541	0.000630005	0.000241366	0.000667225	5.52231e-05	3.69842e-05	0.00296739	0.00365043	0.00246267	0.000865233	0.0203136	0.000452378	0.00355528	0.00717747	4.59823e-05	0.000364078	0.0280404	0.000787174	0.000904749	0.000566196	2.97665e-05	0.00158747	2.9151e-05	0.000958489	0.000978897	0.0461729	0.000724153	0.000126192	3.49103e-05	0.000428736	0.0230494	0.000987319	0.00137528	0.00109101	0.00202906	0.00386595	0.00196309	0.00195499	0.00127341	0.0508917	0.00968818	2.41113e-05
HLA_DQA1_0201	0.00206947	7.86579e-05	0.00687878	0.000921213	0.0120385	0.00141729	0.000341929	0.000592463	0.052493	0.0226761	1.19857e-05	0.000433563	0.00068594	0.00687726	0.0155363	0.124158	1.42584e-05	0.00352913	0.00486801	0.00170805	0.00245735	0.000653953	0.000353782	0.000672777	0.000340871	0.00734662	0.000467904	0.00980576	0.139808	0.0023062	0.0165529	0.00176452	0.000483848	0.00247515	0.0788021	0.00305305	0.00231601	0.00229594	0.00980607	0.000285661	0.00866166	0.183973	0.020859	0.00787718	0.00262317	0.00522539	0.000427386	0.000729136	0.000839541
HLA_DQA1_0301	0.00427879	0.00487679	0.000890977	0.000901906	8.06515e-05	0.000503991	0.000303148	3.09646e-05	0.00108648	0.00177138	0.00325516	9.82417e-05	0.000423832	0.00588876	0.00596688	0.00305203	0.00123896	0.0475581	0.00105737	0.00130542	4.03226e-05	4.284e-05	0.000119248	0.000119598	0.00363358	0.00495516	7.50642e-06	0.00783535	0.0014127	0.000392166	0.00104425	0.000413544	0.00134073	0.000470878	0.00599605	0.000237972	0.000447597	0.000154756	0.0650689	0.000255522	0.0077104	0.00484616	0.00608637	0.0072517	0.00129052	0.000840684	0.00124319	0.000125623	8.16935e-05
HLA_DQA1_0401	0.00151491	0.00404799	0.00133546	0.000821382	0.000390533	0.00135488	1.33453e-05	0.000652869	0.000242228	0.000704692	0.000336799	0.000305567	9.37884e-06	0.000477057	0.00309775	0.00284111	4.2891e-05	0.000923132	5.28353e-06	0.00363956	0.000653623	0.000718558	0.00149596	2.16639e-05	4.33255e-08	0.00172907	9.49536e-07	4.44448e-05	0.00024191	4.81815e-06	7.53663e-05	0.00309228	0.000379879	4.65192e-05	0.000193796	0.00156759	0.000502899	0.00021147	0.000636046	0.000378414	0.000492914	0.000746782	0.000244955	4.88439e-08	0.000233981	0.000288462	0.000362017	0.000984804	0.00974325
HLA_DQA1_0501	0.0514355	0.00746396	0.00422941	0.000745827	0.000922597	1.15418e-05	0.00159382	0.00123828	0.0055997	0.00104811	0.000223667	4.86389e-05	2.31195e-05	0.0179154	0.149279	0.0107907	0.000466373	0.00441205	0.0138604	0.000107743	0.00457195	0.00044886	0.00182101	0.00519906	0.00130119	0.00328864	0.00205774	0.00351677	0.0124377	0.002569	6.45725e-05	0.000295897	0.0014524	0.00030642	0.00287445	0.000476449	0.000138172	7.4386e-07	0.00993869	0.00337213	0.00351958	0.0134765	0.14128	0.0163172	0.00637404	0.00107636	0.0012963	0.00252439	0.00059782
HLA_DQB1_0201	0.148054	0.0137097	0.00624474	0.000796992	0.000339564	0.00206227	0.00102292	0.00027235	0.00457836	0.000238836	4.2134e-05	0.0016879	0.00213635	0.00616313	0.455469	0.00222243	0.00241932	0.00597754	0.0012569	0.00295097	0.00510204	0.00465396	0.000104462	0.00284398	5.76888e-06	0.000698082	0.00298251	0.00723557	0.0027804	0.00120026	0.000933506	0.00622443	0.00111311	0.000354643	0.000949086	0.0052858	0.00689326	0.00389021	0.00207051	0.0155802	1.58477e-07	0.00182636	0.261978	0.00449688	0.0021235	0.00239765	0.00104007	0.00191801	0.0031824
HLA_DQB1_0202	0.00969817	0.000101896	0.00435021	0.000291296	0.0158422	0.000516837	0.000551715	0.000151605	0.0639323	0.0348176	0.00021939	0.00076013	0.00120072	0.0053031	0.0107216	0.180946	5.42936e-05	0.00421287	0.00460074	0.000719171	0.00366412	0.00307585	0.000385398	0.000224036	0.000300467	0.00356678	7.68864e-05	0.00513379	0.191427	0.00111011	0.0302506	0.000731962	0.000390074	0.00141043	0.00790393	0.0017073	0.000740431	0.00240008	0.00542241	6.38136e-05	0.00500979	0.0799825	0.0151768	0.00585388	0.00143987	0.00817997	0.000349755	0.000165301	0.000276122
HLA_DQB1_0301	0.00550771	0.000315878	0.000149621	0.000474604	0.000232286	0.000217382	0.00128346	0.000114139	0.000288397	0.00224697	8.35859e-06	0.00234002	0.00214797	0.0115648	0.0129023	0.00891615	0.000209835	0.0011593	0.00593398	0.000963947	0.000124832	0.00534041	0.00169965	0.00109398	0.000410988	0.000960384	0.00881611	0.0517408	0.00799233	0.0044005	0.000872763	0.00246289	0.000228307	0.00159851	0.00250734	3.47979e-06	0.00718143	0.00226044	0.00391488	0.000661573	0.0279326	0.0091515	5.79876e-05	0.0131468	0.01033	0.000128678	0.000173466	0.00101052	0.000515102
HLA_DQB1_0302	0.00198672	0.00265239	0.000752242	3.50626e-05	1.24547e-05	3.84631e-05	0.00217876	4.55041e-06	0.00246106	0.00062414	0.00277761	3.04402e-05	0.000194786	0.004054	0.00527475	0.00245926	0.00222008	0.0901722	0.000175395	0.00150473	0.000426082	1.22159e-05	8.81422e-05	0.000555351	0.00310068	0.00426846	7.55176e-07	9.8333e-05	0.000652689	1.11389e-05	0.00135157	0.000333499	0.00160845	0.000488849	0.00362245	0.00058741	3.52622e-07	0.000739346	0.0868343	0.000309076	0.000503036	0.00653589	0.003999	0.00458632	4.81223e-05	0.00245155	0.00153386	0.000436185	3.39136e-05
HLA_DQB1_0303	0.00476325	0.00142037	0.00121069	0.000935899	0.000220428	0.00191097	2.51088e-08	0.000301927	6.77139e-05	0.000255885	0.000266165	0.000108566	3.06342e-05	0.000711404	0.0039214	0.000412201	0.000392305	0.000223715	0.000306321	0.000613825	2.29328e-05	0.00168649	7.84766e-05	0.000477352	3.13751e-05	0.00123735	0.000861382	0.00544136	0.000365832	0.00140709	0.00180394	0.000478671	1.76024e-05	0.00123824	0.318718	0.00139659	0.000958401	0.000348876	0.00199677	0.000613348	0.00412517	0.0897937	0.00419386	0.00107739	0.00145784	0.000634906	1.13517e-05	0.000449724	0.000924715
HLA_DQB1_0402	0.00181022	0.00302338	0.00205541	0.00085737	0.000215976	0.00191271	5.02195e-05	9.50779e-05	0.000110059	0.000322242	0.000429502	0.000649874	8.1912e-05	0.00113558	0.00254043	0.00248996	0.00044254	0.00146222	8.50684e-07	0.00339195	0.000769582	0.000883956	0.00112289	7.73438e-05	1.44822e-05	0.00198797	8.13498e-05	3.08282e-06	0.000435769	1.92012e-06	0.000246102	0.00261772	0.000478035	6.81596e-06	0.000369215	0.00149228	0.00136948	0.000461019	0.000584478	0.00021194	0.000503464	0.00080044	0.000275675	9.14702e-05	0.000365847	3.67137e-05	0.000457413	0.00139652	0.00821214
HLA_DQB1_0501	0.00448625	0.00172519	0.0158571	0.00585218	0.000880312	0.000190576	2.05288e-05	0.000449445	0.00337297	0.00102263	0.000515552	0.000155146	5.92977e-06	0.00298574	0.00730206	0.00115827	0.0247662	0.00160395	0.00288592	0.00336973	0.118019	0.000425207	0.00178799	0.00455189	0.000373857	0.00406197	0.000561639	0.000742823	0.00363585	0.00073855	0.000235213	0.00119709	0.000347398	0.0012348	4.54924e-05	0.0103093	4.00675e-06	0.00237873	0.00720532	0.0620175	0.00012365	4.77947e-05	0.0103415	0.00160781	0.000534514	0.0149512	0.000300585	0.00391035	4.19932e-06
HLA_DQB1_0502	0.000653699	0.000322575	0.000337637	0.000120682	1.61186e-05	0.000745273	0.00027891	0.000148359	6.01242e-05	3.77911e-05	0.00135407	0.000642981	0.00116	0.00126771	0.00159704	4.44972e-05	0.00040229	0.00220398	0.00103277	0.000611254	0.000702293	0.00100582	6.3656e-07	0.000112994	0.00435766	0.00109569	0.00201065	0.000172514	3.16167e-05	0.000161788	3.77911e-05	0.000322259	1.46125e-05	0.00225801	1.42139e-05	0.000377933	0.0274056	7.2397e-05	0.00315949	0.00107082	0.00181599	0.000498659	0.0014006	0.00088215	0.00766626	0.000404139	6.78242e-05	0.00572511	0.00641255
HLA_DQB1_0503	1.2924e-05	0.000763598	0.00130506	0.00369538	3.68804e-06	0.00284209	4.72538e-05	0.00022009	2.58467e-06	0.000538751	0.000503333	9.97632e-05	4.80952e-07	3.53045e-05	0.00251169	0.00103553	0.000700319	0.0021526	4.69005e-05	7.6901e-05	0.000903998	0.00242162	6.53189e-05	0.00142484	0.00120244	0.00137639	0.000468818	0.000827857	2.00699e-05	6.75491e-05	0.00016188	0.00135912	1.97098e-05	0.0539112	0.00113713	0.000229458	0.000463898	0.00605868	0.00160806	0.000907016	0.00137518	0.0001415	0.00317938	0.000157868	0.000163493	0.000578871	1.49167e-05	0.00227118	0.00162159
HLA_DQB1_0602	0.00279348	1.15142e-05	0.0255494	0.00101689	0.00011263	5.61552e-07	0.001834	0.00131977	0.000252523	0.000642209	0.000742391	0.000708003	2.99483e-05	0.224704	0.00703962	0.00227991	0.00327684	0.00698979	0.000586929	0.00011919	0.00419272	0.000214137	0.000157918	6.71547e-05	5.71083e-06	0.000135543	0.00182341	0.00205437	0.00208091	1.38984e-05	0.00128026	0.00141742	0.00064737	0.00154783	0.00468811	2.82689e-05	0.00137908	0.00157125	0.00236011	0.00850636	0.0025689	0.0105235	0.00561575	0.196714	5.88911e-07	0.00433778	0.000895283	0.000466627	0.00113494
HLA_DQB1_0603	0.0020898	0.00270077	0.000721972	0.00265602	0.000278637	0.00163816	0.00088098	0.00147975	0.000139034	0.000560894	0.00104767	3.28809e-05	5.66329e-05	0.0011595	0.00254445	0.00236834	0.000868911	0.028856	0.000518661	0.00393769	0.00661918	0.000122232	0.000377534	0.0315143	0.00132078	0.00103802	0.00100954	0.000331956	0.00149191	4.6867e-06	0.000617124	0.00137194	0.000654427	0.00115725	2.12379e-05	8.91506e-05	0.000458983	0.0300321	0.000842254	0.00224575	0.00155227	0.00174891	0.00237864	0.000490886	0.00139096	0.00115447	0.00028438	0.0113126	2.76977e-05
HLA_DQB1_0604	7.7412e-05	0.00158773	0.00084988	2.68864e-05	0.000637176	0.000505937	0.00201705	0.000150316	4.03765e-05	3.44651e-05	9.00248e-05	0.000186914	0.00100021	0.00182719	0.000603962	0.000497036	7.23367e-05	0.00160131	0.00194144	0.000686398	0.00367521	3.92464e-05	0.000430906	0.00048948	0.000517565	0.12752	0.000470736	5.13928e-05	0.00115078	0.000114029	0.00024855	0.00315593	0.000274998	0.000961461	0.000665955	0.00122746	0.00100783	0.00147993	0.0694784	0.0015991	0.000149616	0.000685093	2.81102e-05	0.00246271	0.000937077	3.83954e-05	0.000737497	0.00011446	0.000149843
HLA_DRB1_0101	0.00490483	0.000108197	0.0165083	0.00831791	0.00176915	0.000546872	1.28854e-05	9.73308e-05	0.00369718	0.00141302	0.00160818	0.000469368	2.21842e-05	0.000959086	0.00627061	0.00257514	0.0035111	0.000413867	0.00419225	0.00527793	0.135683	0.000753399	0.000238966	0.00312073	0.00122788	0.00286372	0.000321676	0.000334859	0.00242012	0.000247125	0.000185166	0.00377598	0.00019899	0.00118458	0.000145385	0.0149358	0.000157182	0.0012637	0.00419238	0.067863	4.73698e-05	0.00133808	0.00947451	0.000150082	0.000153274	0.00421293	0.000166305	0.0032879	3.32412e-05
HLA_DRB1_0301	0.150637	0.0122095	0.00626492	0.000411184	0.000962739	0.00204764	0.000944704	5.98926e-05	0.00588557	0.000208427	0.000184859	0.00188876	0.00169459	0.00691303	0.461489	0.00209094	0.00234583	0.00686971	0.0016828	0.00279707	0.00445119	0.00394436	8.60453e-05	0.00227166	0.000236043	0.000761835	0.00230378	0.00687973	0.00303219	0.00114883	0.00102206	0.00692633	0.0010674	0.000552088	0.00135286	0.00511766	0.00664747	0.0052987	0.00230341	0.0134858	7.01308e-05	0.00260193	0.268579	0.0048037	0.00250687	0.00230755	0.00099594	0.00128757	0.00311418
HLA_DRB1_0401	0.00171222	0.0135301	0.00254979	0.00020787	0.00101384	0.00064156	0.00223339	0.00103208	1.74436e-05	0.00212641	0.000153726	7.46281e-06	0.00125074	0.00494452	0.00154497	0.00130577	0.00197684	0.0784417	0.000287576	0.00216053	0.00176219	4.61904e-05	0.000458669	0.00131597	0.00291652	3.07112e-05	2.10925e-07	0.0177475	4.2261e-05	0.00410372	0.00112803	0.00138085	0.00095706	0.000319655	0.00307497	1.21329e-05	0.000433552	0.00247134	0.0531637	0.00379004	0.0172564	0.00171187	0.00427421	0.00598074	0.00108458	0.00131117	0.000895162	4.03944e-05	0.000218576
HLA_DRB1_0404	0.000220274	0.000183749	0.00256947	0.000665793	0.00189591	1.04575e-05	0.000312971	0.000388894	0.000872959	0.000105335	0.00513502	0.000699612	6.02243e-06	0.000313554	0.00190099	0.00059195	9.79083e-05	6.34779e-05	0.000720586	0.00170668	0.000430305	0.000562325	0.000343176	8.30581e-05	0.00108454	0.0321629	0.000346749	0.000143179	0.00222464	4.99165e-05	4.09051e-06	0.00563431	0.000881942	0.00126946	0.000915793	9.61816e-05	0.000741423	0.000936285	0.0256957	0.00151667	1.28597e-05	0.00139981	0.00100704	0.000187716	0.000412105	6.27458e-05	0.000863624	0.0017589	2.89656e-05
HLA_DRB1_0701	0.00147535	0.000144198	0.00680049	0.000840979	0.0109058	0.00104753	0.000399183	0.000594747	0.0522545	0.0203929	3.10123e-07	3.87602e-05	0.0008835	0.006379	0.0147856	0.118651	8.60091e-07	0.00271345	0.0047674	0.00171517	0.00251789	0.000530888	0.000288179	0.000558057	0.000491155	0.00675242	0.00064904	0.0102938	0.141754	0.00272314	0.0145735	0.00165795	0.000411452	0.0022908	0.0758516	0.00308725	0.00248972	0.0019271	0.00888686	0.000323329	0.00972585	0.175601	0.0206113	0.0069664	0.00239939	0.00503867	0.000359906	0.00066688	0.000733977
HLA_DRB1_0801	0.00108814	0.00262496	0.00113994	0.000367631	0.000313354	0.000797105	0.000247898	0.000238337	6.63984e-05	0.000633508	0.000464603	2.78212e-05	5.83099e-05	0.000766961	0.00216449	0.00264246	2.13145e-05	0.000686375	3.88988e-05	0.0042572	0.000253425	0.00240494	0.000841777	0.000154606	2.96851e-06	0.00435576	8.42246e-06	7.96682e-05	0.000415551	7.34893e-05	0.000119887	0.00540925	0.000332609	8.25923e-05	0.00118505	0.00191757	0.000725277	2.04645e-05	0.00215413	2.4994e-05	0.000124509	0.00206028	0.00111889	1.97255e-05	0.000175738	0.000225185	0.000316139	0.000795295	0.0106415
HLA_DRB1_1101	0.0027316	0.000207656	0.000958769	0.000766685	1.83643e-05	0.00153869	9.87584e-06	0.000156192	0.000211699	0.000336135	4.58469e-05	0.000250573	0.00122003	0.00114501	0.00617683	0.00521286	0.0024046	0.000526953	9.83464e-05	0.00412849	1.83799e-05	0.00356425	0.000895096	0.00141568	0.00045121	8.90103e-05	0.0131793	0.0147309	0.00135214	3.90989e-06	0.000336135	0.00579779	0.000569406	2.80799e-05	0.00180671	0.00177134	0.0134968	0.00134565	0.00223702	0.0003474	0.00175099	0.00649929	0.00306285	0.000816288	0.0321223	0.00176901	0.00052283	0.0011994	2.92131e-06
HLA_DRB1_1103	2.59889e-05	1.83833e-06	0.00112661	0.000249602	0.00102588	0.00169506	3.95882e-05	0.00306584	0.000216005	6.79769e-05	0.000904174	3.25685e-05	4.35001e-06	0.00111852	0.000907793	0.000352336	0.000688981	0.00282231	4.67221e-05	0.00100244	2.73675e-07	0.000537882	0.000169989	0.000198162	0.000127372	0.000884365	0.000917294	0.00242677	0.00163651	0.000546856	6.79769e-05	0.000117632	0.00047722	0.00862862	2.63252e-05	0.000360043	1.63051e-05	0.0281577	0.00239561	5.64949e-08	0.00119953	7.46688e-07	0.000826102	0.00151593	0.00092185	0.000265564	0.000467308	2.23141e-05	3.87845e-05
HLA_DRB1_1104	5.38742e-06	0.000170239	0.00546982	0.00194981	0.000209153	0.00150305	0.000532571	8.70117e-05	0.000459045	0.000436128	2.89937e-06	0.000108262	0.000924353	0.00541882	0.000443143	0.00159665	1.62314e-05	0.00301522	0.0644675	0.000118612	0.00124082	0.000509842	0.00140643	0.000917403	1.02955e-05	0.000802334	2.07284e-05	0.000529493	0.00154699	0.0110498	0.000436128	0.000209959	0.000524811	0.00034805	0.00143313	0.000440407	3.87034e-08	0.00153894	0.00254097	0.0004723	6.10983e-05	0.00294473	0.0236828	0.00466916	0.00236546	0.000251588	0.000144278	0.000511154	0.000221436
HLA_DRB1_1201	0.000510666	0.000208348	0.00199624	0.000316679	5.241e-05	0.00148773	0.000419544	6.41111e-05	0.000129291	0.000598573	2.15188e-05	0.0073108	0.000449356	0.00112201	0.00243797	0.000401916	0.000227124	0.000541504	0.00059623	6.793e-05	6.88786e-05	0.00352177	6.10032e-05	0.000999992	0.00153935	0.00134049	8.00521e-05	0.0177774	0.00178807	0.00307632	0.000598573	0.000139709	0.000968008	9.56076e-05	0.000443292	7.18548e-05	6.38488e-06	1.00087e-05	7.29703e-05	0.00126609	0.0176873	0.000243711	0.000730732	0.00173542	4.70206e-06	0.000201394	0.000295479	6.41455e-05	8.96672e-06
HLA_DRB1_1301	0.00357162	0.00384196	0.000584353	0.00290564	0.000250606	0.000817006	0.000958438	0.00127603	0.000120435	0.000608001	0.000995888	0.000134863	5.65035e-06	0.0018869	0.00293647	0.00188317	0.00125113	0.026844	0.000460037	0.00331682	0.0059145	0.000103229	0.000411713	0.0323251	0.0013966	0.000548917	0.00107282	0.000545129	0.00141915	3.48776e-05	0.000587619	0.00180802	0.00108417	0.00112022	0.000154717	0.000224136	0.00027207	0.0285202	0.000453448	0.00205033	0.00229527	0.00181326	0.00238165	0.00111137	0.00134276	0.0015105	0.000586693	0.0110394	7.63453e-06
HLA_DRB1_1302	5.98806e-06	0.000908039	0.000446856	0.00016166	0.000580763	0.00032973	0.00253441	0.000162345	8.24104e-05	0.000138963	1.29021e-05	0.000228987	0.000378962	0.00337006	0.00110434	0.000179246	0.00128421	0.00235904	0.00187582	0.000550358	0.00241237	3.75034e-06	0.000189428	0.000449285	0.000741539	0.10697	4.81657e-05	9.60946e-06	0.00173636	0.00112282	0.000138963	0.00366051	0.000435914	0.000508927	0.000780252	0.00181409	0.000523353	0.00235231	0.0551327	0.00115979	0.000317089	0.000602315	0.000216685	0.00391239	0.000844973	0.000557646	0.000943226	0.000157814	3.69592e-06
HLA_DRB1_1303	0.000277232	0.000794971	0.000797918	0.000106524	4.11233e-05	3.4919e-05	0.000480118	0.00639905	0.00065535	0.00157712	0.00122127	0.000899545	8.49297e-05	0.00144145	0.00114043	0.000105912	0.0409089	4.83684e-06	0.00021166	6.102e-06	2.21794e-05	4.0335e-05	0.000550334	6.07381e-06	6.23106e-05	0.000520822	9.75017e-05	0.00255918	0.000411616	0.000569124	4.60503e-05	0.000750439	0.00109102	0.000714877	0.00114683	0.000436291	6.69269e-05	7.74778e-05	0.000249507	3.70778e-05	0.00290057	6.72243e-05	0.00112878	0.00189004	0.000286297	0.0274698	0.00114113	0.000621939	9.12575e-05
HLA_DRB1_1401	0.000121242	0.000560848	0.00129299	0.00215452	0.000103353	0.00307112	3.03225e-05	0.000421528	5.33497e-05	0.000489192	0.000221425	1.35715e-05	6.99446e-05	6.26908e-06	0.00278702	0.000927953	0.000267096	0.00237132	0.000126372	9.13162e-06	0.000486233	0.00147133	8.03924e-05	0.00132952	0.00126166	0.00151297	0.000507288	0.000677474	3.6821e-05	1.20213e-05	0.00018758	0.00282223	0.000348218	0.0478224	0.00184002	0.000429552	0.00012574	0.00480205	0.00139782	0.000337326	0.0011504	0.000373962	0.00266254	7.98781e-05	0.000194512	3.81632e-05	0.000331283	0.00207265	0.001534
HLA_DRB1_1501	0.00216315	0.000473774	0.0260685	0.000590398	0.000117332	0.000325511	0.00182881	0.00111851	0.000622244	0.000653864	0.000758002	0.000724937	8.072e-05	0.239294	0.00646483	0.00336454	0.00331517	0.00597444	0.000718398	0.0003129	0.00459118	0.000360987	0.000162299	1.63404e-05	6.22038e-05	0.00054105	0.00184684	0.00301414	0.0024337	3.66914e-06	0.00129908	0.00125126	0.000391508	0.00118979	0.00306795	7.61937e-05	0.00161732	0.00119496	0.00337164	0.00899571	0.00368568	0.0106774	0.00572787	0.209955	2.93262e-05	0.00438846	0.000586726	0.000720933	0.00115174
HLA_DRB1_1601	0.000736698	0.00093296	2.26115e-05	0.000594214	5.76299e-06	0.000241851	0.000697813	6.66214e-05	1.55634e-06	1.7235e-07	0.00247355	0.000666821	0.00100942	0.000472028	0.00206461	7.16546e-06	0.000236017	0.00217688	0.000428244	0.00048407	0.0010223	0.000711893	0.000427416	0.000348767	0.0042316	0.000942889	0.00296943	0.000886929	1.63007e-05	0.000442009	0.000160723	4.74159e-05	8.99689e-05	0.00211431	5.28752e-06	0.000550318	0.0299087	9.32367e-05	0.00312776	0.00111586	0.00137999	0.000425908	0.00194637	0.000495835	0.0104992	0.00115451	1.34e-05	0.0047159	0.00451932
[truncated: 52 more columns]
