# Supplementary material for: Amino Acid Variation in HLA Class II Proteins Is a Major Determinant of Humoral Response to Common Viruses
Source: Am J Hum Genet. 2015 Oct 8;97(5):738–43. doi: 10.1016/j.ajhg.2015.09.008 (PMC4667104; doi:10.1016/j.ajhg.2015.09.008)
Supplement: Table S8. Linkage Disequilibrium (r2 Values) between Variable HLA-DRβ1 Amino Acid Residues [file mmc5.xlsx]

## Sheet: DRB1_AA_LD
Table S8. Linkage Disequilibrium (r2 Values) between Variable HLA-DRβ1 Amino Acid Residues
HLA-DRB1 position		4	4	9	9	10	10	11	11	11	11	11	13	13	13	13	13	13	16	16	26	26	26	28	28	30	30	30	30	31	31	37	37	37	37	37	38	38	57	57	57	57	58	58	60	60	60	67	67
	Residue	Q	R	E	W	Q	Y	G	L	P	S	V	F	G	H	R	S	Y	H	Y	F	L	Y	D	E	C	H	L	Y	F	I	F	L	N	S	Y	L	V	A	D	S	V	A	E	H	S	Y	F	I
4	Q	1	0.996224	0.228335	0.194543	0.119065	0.116734	0.932991	0.00835221	0.0308342	0.116734	0.0336999	0.00122218	0.0100528	0.0329643	0.0308342	0.0933062	0.932991	0.0100528	0.0100528	0.0223596	0.0124081	0.00709495	0.413299	0.370201	0.00835221	0.00292175	0.932991	0.4155	0.00122218	0.000947897	0.747573	0.003296	0.0245503	0.0453641	0.0836609	0.003296	0.00363231	0.0035795	0.513707	0.00604778	0.824449	0.0273694	0.0273694	0.0035795	0.824449	0.691239	0.0198091	0.161678
4	R	0.996224	1	0.227124	0.193489	0.118626	0.116276	0.929474	0.00850016	0.0306002	0.116276	0.0334043	0.00128701	0.0101529	0.03265	0.0306002	0.0927443	0.929474	0.0101529	0.0101529	0.0227631	0.0126121	0.00723736	0.412398	0.369437	0.00850016	0.00295821	0.929474	0.412821	0.00128701	0.00100365	0.744409	0.00333414	0.0239919	0.0453678	0.0837208	0.00333414	0.0036791	0.0036208	0.510866	0.0061211	0.821001	0.0269983	0.0269983	0.0036208	0.821001	0.68803	0.0191844	0.15964
9	E	0.228335	0.227124	1	0.970163	0.544438	0.530714	0.214318	0.194679	0.28134	0.530714	0.133844	0.1804	0.0417705	0.128292	0.28134	0.428774	0.214318	0.0417705	0.0417705	0.00648693	0.109275	0.0626725	0.363574	0.349043	0.194679	0.0132924	0.214318	0.364467	0.1804	0.205613	0.133134	0.0141795	0.179696	0.569486	0.339915	0.0141795	0.0180128	0.0199988	0.0372228	0.03594	0.156354	0.097227	0.097227	0.0199988	0.156354	0.0991693	0.0563006	0.145681
9	W	0.194543	0.193489	0.970163	1	0.526376	0.511059	0.222109	0.197897	0.291602	0.511059	0.132475	0.145655	0.0398249	0.125689	0.291602	0.413467	0.222109	0.0398249	0.0398249	0.0027203	0.110678	0.0849692	0.333864	0.358178	0.197897	0.0129239	0.222109	0.334706	0.145655	0.168918	0.14029	0.0138089	0.204102	0.585679	0.331981	0.0138089	0.0186489	0.0187409	0.0285098	0.0336509	0.130898	0.0945907	0.0945907	0.0187409	0.130898	0.0812655	0.0733913	0.159527
10	Q	0.119065	0.118626	0.544438	0.526376	1	0.971186	0.110208	0.114219	0.150274	0.971186	0.114671	0.0993636	0.0801743	0.133872	0.150274	0.779719	0.110208	0.0801743	0.0801743	0.00916297	0.0430997	0.127243	0.16895	0.16024	0.114219	0.0287834	0.110208	0.16979	0.0993636	0.121451	0.0514173	0.0298677	0.34183	0.320226	0.01878	0.0298677	0.0385583	0.032708	0.0022178	0.0407075	0.0620478	0.17519	0.17519	0.032708	0.0620478	0.0258792	0.136146	0.0188661
10	Y	0.116734	0.116276	0.530714	0.511059	0.971186	1	0.106656	0.111941	0.145249	1	0.137666	0.126654	0.0810662	0.128677	0.145249	0.803478	0.106656	0.0810662	0.0810662	0.0043467	0.0594761	0.126681	0.190465	0.180276	0.111941	0.029427	0.106656	0.191369	0.126654	0.120503	0.0487719	0.0305123	0.345935	0.311329	0.0147058	0.0305123	0.0133864	0.0334833	0.00165913	0.0425338	0.060099	0.18375	0.18375	0.0334833	0.060099	0.0244242	0.144191	0.0155591
11	G	0.932991	0.929474	0.214318	0.222109	0.110208	0.106656	1	0.00799717	0.0278269	0.106656	0.0338074	0.0106076	0.00895194	0.0320823	0.0278269	0.0855833	1	0.00895194	0.00895194	0.0386897	0.0125131	0.0219894	0.381543	0.400252	0.00799717	0.00275619	1	0.383682	0.0106076	0.00957262	0.807616	0.00313487	0.0406447	0.041691	0.0805085	0.00313487	0.00420544	0.00290311	0.484777	0.00484658	0.768808	0.0261915	0.0261915	0.00290311	0.768808	0.647147	0.0379048	0.191363
11	L	0.00835221	0.00850016	0.194679	0.197897	0.114219	0.111941	0.00799717	1	0.0296587	0.111941	0.0206112	0.865811	0.00760542	0.0198484	0.0296587	0.0925314	0.00799717	0.00760542	0.00760542	0.355879	0.763046	0.0185973	0.367058	0.378907	1	0.00206288	0.00799717	0.365656	0.865811	0.929724	0.0130558	0.00199112	0.0484243	0.31401	0.058109	0.00199112	0.0024105	0.00523451	0.0269441	0.00972206	0.0107974	0.0142715	0.0142715	0.00523451	0.0107974	0.0162608	0.0263333	0.077791
11	P	0.0308342	0.0306002	0.28134	0.291602	0.150274	0.145249	0.0278269	0.0296587	1	0.145249	0.0404977	0.0345023	0.0117911	0.0380756	1	0.116364	0.0278269	0.0117911	0.0117911	0.0676982	0.03804	0.0202752	0.0770934	0.0736711	0.0296587	0.00443925	0.0278269	0.0768512	0.0345023	0.0322905	0.0346551	0.00480657	0.0565348	0.513939	0.0981993	0.00480657	0.00689932	0.00540702	0.0580878	0.00987653	0.0371593	0.0275599	0.0275599	0.00540702	0.0371593	0.0448408	0.00286684	0.146161
11	S	0.116734	0.116276	0.530714	0.511059	0.971186	1	0.106656	0.111941	0.145249	1	0.137666	0.126654	0.0810662	0.128677	0.145249	0.803478	0.106656	0.0810662	0.0810662	0.0043467	0.0594761	0.126681	0.190465	0.180276	0.111941	0.029427	0.106656	0.191369	0.126654	0.120503	0.0487719	0.0305123	0.345935	0.311329	0.0147058	0.0305123	0.0133864	0.0334833	0.00165913	0.0425338	0.060099	0.18375	0.18375	0.0334833	0.060099	0.0244242	0.144191	0.0155591
11	V	0.0336999	0.0334043	0.133844	0.132475	0.114671	0.137666	0.0338074	0.0206112	0.0404977	0.137666	1	0.00851248	0.0120482	0.946479	0.0404977	0.108992	0.0338074	0.0120482	0.0120482	0.0395009	0.0136382	0.0207893	0.0503806	0.0501912	0.0206112	0.0058929	0.0338074	0.0502004	0.00851248	0.0204684	0.0378617	0.0057598	0.050367	0.0701881	0.391342	0.0057598	0.000612432	0.00323714	0.0425159	0.000538273	0.0411923	0.0254981	0.0254981	0.00323714	0.0411923	0.0460371	0.0377276	0.121057
13	F	0.00122218	0.00128701	0.1804	0.145655	0.0993636	0.126654	0.0106076	0.865811	0.0345023	0.126654	0.00851248	1	0.00885985	0.0223825	0.0345023	0.104286	0.0106076	0.00885985	0.00885985	0.419988	0.761857	0.00432565	0.41777	0.366172	0.865811	0.00228345	0.0106076	0.416413	1	0.937446	0.0171492	0.00220284	0.0290507	0.24987	0.0457673	0.00220284	0.00600709	0.00670212	0.0164644	0.0117562	0.0027335	0.0178173	0.0178173	0.00670212	0.0027335	0.00684653	0.0139802	0.0930517
13	G	0.0100528	0.0101529	0.0417705	0.0398249	0.0801743	0.0810662	0.00895194	0.00760542	0.0117911	0.0810662	0.0120482	0.00885985	1	0.0120717	0.0117911	0.028488	0.00895194	1	1	0.00892553	0.04044	0.00871559	0.00657465	0.00770206	0.00760542	0.436431	0.00895194	0.00660912	0.00885985	0.00854978	0.00638645	0.441005	0.011565	0.023482	0.00818045	0.441005	0.328568	0.000280129	0.174499	0.265975	0.0343168	0.00989524	0.00989524	0.000280129	0.0343168	0.0329255	0.0315745	0.00176067
13	H	0.0329643	0.03265	0.128292	0.125689	0.133872	0.128677	0.0320823	0.0198484	0.0380756	0.128677	0.946479	0.0223825	0.0120717	1	0.0380756	0.101494	0.0320823	0.0120717	0.0120717	0.0592764	0.0284351	0.021977	0.0690786	0.0680657	0.0198484	0.0057323	0.0320823	0.0688731	0.0223825	0.0204949	0.0358887	0.00560589	0.0502894	0.0664401	0.377408	0.00560589	0.00749389	0.00304471	0.0403531	0.000313027	0.0402615	0.0222133	0.0222133	0.00304471	0.0402615	0.0448114	0.0335747	0.113087
13	R	0.0308342	0.0306002	0.28134	0.291602	0.150274	0.145249	0.0278269	0.0296587	1	0.145249	0.0404977	0.0345023	0.0117911	0.0380756	1	0.116364	0.0278269	0.0117911	0.0117911	0.0676982	0.03804	0.0202752	0.0770934	0.0736711	0.0296587	0.00443925	0.0278269	0.0768512	0.0345023	0.0322905	0.0346551	0.00480657	0.0565348	0.513939	0.0981993	0.00480657	0.00689932	0.00540702	0.0580878	0.00987653	0.0371593	0.0275599	0.0275599	0.00540702	0.0371593	0.0448408	0.00286684	0.146161
13	S	0.0933062	0.0927443	0.428774	0.413467	0.779719	0.803478	0.0855833	0.0925314	0.116364	0.803478	0.108992	0.104286	0.028488	0.101494	0.116364	1	0.0855833	0.028488	0.028488	0.00055452	0.1187	0.16747	0.237375	0.228597	0.0925314	0.0168501	0.0855833	0.238508	0.104286	0.0990299	0.0358549	0.0164304	0.428559	0.252765	0.0067704	0.0164304	0.0215427	0.0335643	0.0552047	0.000728728	0.114589	0.237085	0.237085	0.0335643	0.114589	0.0596296	0.0948675	0.0220698
13	Y	0.932991	0.929474	0.214318	0.222109	0.110208	0.106656	1	0.00799717	0.0278269	0.106656	0.0338074	0.0106076	0.00895194	0.0320823	0.0278269	0.0855833	1	0.00895194	0.00895194	0.0386897	0.0125131	0.0219894	0.381543	0.400252	0.00799717	0.00275619	1	0.383682	0.0106076	0.00957262	0.807616	0.00313487	0.0406447	0.041691	0.0805085	0.00313487	0.00420544	0.00290311	0.484777	0.00484658	0.768808	0.0261915	0.0261915	0.00290311	0.768808	0.647147	0.0379048	0.191363
16	H	0.0100528	0.0101529	0.0417705	0.0398249	0.0801743	0.0810662	0.00895194	0.00760542	0.0117911	0.0810662	0.0120482	0.00885985	1	0.0120717	0.0117911	0.028488	0.00895194	1	1	0.00892553	0.04044	0.00871559	0.00657465	0.00770206	0.00760542	0.436431	0.00895194	0.00660912	0.00885985	0.00854978	0.00638645	0.441005	0.011565	0.023482	0.00818045	0.441005	0.328568	0.000280129	0.174499	0.265975	0.0343168	0.00989524	0.00989524	0.000280129	0.0343168	0.0329255	0.0315745	0.00176067
16	Y	0.0100528	0.0101529	0.0417705	0.0398249	0.0801743	0.0810662	0.00895194	0.00760542	0.0117911	0.0810662	0.0120482	0.00885985	1	0.0120717	0.0117911	0.028488	0.00895194	1	1	0.00892553	0.04044	0.00871559	0.00657465	0.00770206	0.00760542	0.436431	0.00895194	0.00660912	0.00885985	0.00854978	0.00638645	0.441005	0.011565	0.023482	0.00818045	0.441005	0.328568	0.000280129	0.174499	0.265975	0.0343168	0.00989524	0.00989524	0.000280129	0.0343168	0.0329255	0.0315745	0.00176067
26	F	0.0223596	0.0227631	0.00648693	0.0027203	0.00916297	0.0043467	0.0386897	0.355879	0.0676982	0.0043467	0.0395009	0.419988	0.00892553	0.0592764	0.0676982	0.00055452	0.0386897	0.00892553	0.00892553	1	0.482145	0.372013	0.180501	0.15852	0.355879	0.072026	0.0386897	0.180052	0.419988	0.385997	0.0541051	0.0735269	0.0905178	0.0405043	0.139253	0.0735269	0.106415	0.0135776	0.0192055	0.0224217	0.00065414	0.0476823	0.0476823	0.0135776	0.00065414	0.00514607	0.0556853	0.136547
26	L	0.0124081	0.0126121	0.109275	0.110678	0.0430997	0.0594761	0.0125131	0.763046	0.03804	0.0594761	0.0136382	0.761857	0.04044	0.0284351	0.03804	0.1187	0.0125131	0.04044	0.04044	0.482145	1	0.0204538	0.473728	0.486482	0.763046	0.145935	0.0125131	0.472398	0.761857	0.711847	0.0201128	0.148039	0.0521038	0.204128	0.060703	0.148039	0.196519	0.00774012	0.00100693	0.00974344	0.00332343	0.0243119	0.0243119	0.00774012	0.00332343	0.000337784	0.0373692	0.0359893
26	Y	0.00709495	0.00723736	0.0626725	0.0849692	0.127243	0.126681	0.0219894	0.0185973	0.0202752	0.126681	0.0207893	0.00432565	0.00871559	0.021977	0.0202752	0.16747	0.0219894	0.00871559	0.00871559	0.372013	0.0204538	1	0.0296072	0.0478232	0.0185973	0.00290973	0.0219894	0.0294896	0.00432565	0.0049016	0.0271288	0.00282481	0.437033	0.0469186	0.0579621	0.00282481	0.00179168	0.00404475	0.024888	0.00952559	0.010164	0.0162411	0.0162411	0.00404475	0.010164	0.0146468	0.0123541	0.0903999
28	D	0.413299	0.412398	0.363574	0.333864	0.16895	0.190465	0.381543	0.367058	0.0770934	0.190465	0.0503806	0.41777	0.00657465	0.0690786	0.0770934	0.237375	0.381543	0.00657465	0.00657465	0.180501	0.473728	0.0296072	1	0.964349	0.367058	0.06454	0.381543	0.996982	0.41777	0.393196	0.271144	0.0643689	0.0832782	0.0372358	0.161309	0.0643689	0.0879729	0.0124481	0.247314	0.0176912	0.498012	0.0581891	0.0581891	0.0124481	0.498012	0.38388	0.0629708	0.021247
28	E	0.370201	0.369437	0.349043	0.358178	0.16024	0.180276	0.400252	0.378907	0.0736711	0.180276	0.0501912	0.366172	0.00770206	0.0680657	0.0736711	0.228597	0.400252	0.00770206	0.00770206	0.15852	0.486482	0.0478232	0.964349	1	0.378907	0.0670339	0.400252	0.961324	0.366172	0.343683	0.287619	0.0668376	0.103345	0.0420574	0.157772	0.0668376	0.08858	0.0115577	0.226458	0.0162029	0.456462	0.0568792	0.0568792	0.0115577	0.456462	0.351516	0.0842095	0.0275573
30	C	0.00835221	0.00850016	0.194679	0.197897	0.114219	0.111941	0.00799717	1	0.0296587	0.111941	0.0206112	0.865811	0.00760542	0.0198484	0.0296587	0.0925314	0.00799717	0.00760542	0.00760542	0.355879	0.763046	0.0185973	0.367058	0.378907	1	0.00206288	0.00799717	0.365656	0.865811	0.929724	0.0130558	0.00199112	0.0484243	0.31401	0.058109	0.00199112	0.0024105	0.00523451	0.0269441	0.00972206	0.0107974	0.0142715	0.0142715	0.00523451	0.0107974	0.0162608	0.0263333	0.077791
30	H	0.00292175	0.00295821	0.0132924	0.0129239	0.0287834	0.029427	0.00275619	0.00206288	0.00443925	0.029427	0.0058929	0.00228345	0.436431	0.0057323	0.00443925	0.0168501	0.00275619	0.436431	0.436431	0.072026	0.145935	0.00290973	0.06454	0.0670339	0.00206288	1	0.00275619	0.0661682	0.00228345	0.00219137	0.00430666	0.990742	0.00424213	0.00781134	0.0160279	0.990742	0.752502	0.00153379	0.0867466	0.00011793	0.134947	0.00698196	0.00698196	0.00153379	0.134947	0.109067	0.00629909	0.0339956
30	L	0.932991	0.929474	0.214318	0.222109	0.110208	0.106656	1	0.00799717	0.0278269	0.106656	0.0338074	0.0106076	0.00895194	0.0320823	0.0278269	0.0855833	1	0.00895194	0.00895194	0.0386897	0.0125131	0.0219894	0.381543	0.400252	0.00799717	0.00275619	1	0.383682	0.0106076	0.00957262	0.807616	0.00313487	0.0406447	0.041691	0.0805085	0.00313487	0.00420544	0.00290311	0.484777	0.00484658	0.768808	0.0261915	0.0261915	0.00290311	0.768808	0.647147	0.0379048	0.191363
30	Y	0.4155	0.412821	0.364467	0.334706	0.16979	0.191369	0.383682	0.365656	0.0768512	0.191369	0.0502004	0.416413	0.00660912	0.0688731	0.0768512	0.238508	0.383682	0.00660912	0.00660912	0.180052	0.472398	0.0294896	0.996982	0.961324	0.365656	0.0661682	0.383682	1	0.416413	0.391815	0.272876	0.064435	0.0842574	0.0370643	0.160793	0.064435	0.0880617	0.0124147	0.248873	0.0176372	0.50034	0.0580194	0.0580194	0.0124147	0.50034	0.385883	0.0633524	0.0220196
31	F	0.00122218	0.00128701	0.1804	0.145655	0.0993636	0.126654	0.0106076	0.865811	0.0345023	0.126654	0.00851248	1	0.00885985	0.0223825	0.0345023	0.104286	0.0106076	0.00885985	0.00885985	0.419988	0.761857	0.00432565	0.41777	0.366172	0.865811	0.00228345	0.0106076	0.416413	1	0.937446	0.0171492	0.00220284	0.0290507	0.24987	0.0457673	0.00220284	0.00600709	0.00670212	0.0164644	0.0117562	0.0027335	0.0178173	0.0178173	0.00670212	0.0027335	0.00684653	0.0139802	0.0930517
31	I	0.000947897	0.00100365	0.205613	0.168918	0.121451	0.120503	0.00957262	0.929724	0.0322905	0.120503	0.0204684	0.937446	0.00854978	0.0204949	0.0322905	0.0990299	0.00957262	0.00854978	0.00854978	0.385997	0.711847	0.0049016	0.393196	0.343683	0.929724	0.00219137	0.00957262	0.391815	0.937446	1	0.0154378	0.00211478	0.0295456	0.279621	0.0603998	0.00211478	0.0019703	0.00599387	0.0147726	0.0111228	0.00230369	0.0151758	0.0151758	0.00599387	0.00230369	0.0059115	0.0113502	0.0875711
37	F	0.747573	0.744409	0.133134	0.14029	0.0514173	0.0487719	0.807616	0.0130558	0.0346551	0.0487719	0.0378617	0.0171492	0.00638645	0.0358887	0.0346551	0.0358549	0.807616	0.00638645	0.00638645	0.0541051	0.0201128	0.0271288	0.271144	0.287619	0.0130558	0.00430666	0.807616	0.272876	0.0171492	0.0154378	1	0.00472278	0.0527612	0.0566469	0.089116	0.00472278	0.006494	0.151755	0.604983	0.00420212	0.603825	0.0301362	0.0301362	0.151755	0.603825	0.795092	0.0432773	0.118326
37	L	0.003296	0.00333414	0.0141795	0.0138089	0.0298677	0.0305123	0.00313487	0.00199112	0.00480657	0.0305123	0.0057598	0.00220284	0.441005	0.00560589	0.00480657	0.0164304	0.00313487	0.441005	0.441005	0.0735269	0.148039	0.00282481	0.0643689	0.0668376	0.00199112	0.990742	0.00313487	0.064435	0.00220284	0.00211478	0.00472278	1	0.00408114	0.00811579	0.0156823	1	0.759743	0.00151209	0.0863724	0.000106162	0.134079	0.0068673	0.0068673	0.00151209	0.134079	0.108407	0.00614711	0.033113
37	N	0.0245503	0.0239919	0.179696	0.204102	0.34183	0.345935	0.0406447	0.0484243	0.0565348	0.345935	0.050367	0.0290507	0.011565	0.0502894	0.0565348	0.428559	0.0406447	0.011565	0.011565	0.0905178	0.0521038	0.437033	0.0832782	0.103345	0.0484243	0.00424213	0.0406447	0.0842574	0.0290507	0.0295456	0.0527612	0.00408114	1	0.126791	0.127345	0.00408114	0.00398691	0.00991994	0.0591859	0.0141665	0.0298788	0.0383649	0.0383649	0.00991994	0.0298788	0.0414699	0.037378	0.00623973
37	S	0.0453641	0.0453678	0.569486	0.585679	0.320226	0.311329	0.041691	0.31401	0.513939	0.311329	0.0701881	0.24987	0.023482	0.0664401	0.513939	0.252765	0.041691	0.023482	0.023482	0.0405043	0.204128	0.0469186	0.0372358	0.0420574	0.31401	0.00781134	0.041691	0.0370643	0.24987	0.279621	0.0566469	0.00811579	0.126791	1	0.188178	0.00811579	0.0109921	0.0127912	0.102077	0.0235414	0.0558526	0.0504445	0.0504445	0.0127912	0.0558526	0.0723566	0.0257829	0.0148787
37	Y	0.0836609	0.0837208	0.339915	0.331981	0.01878	0.0147058	0.0805085	0.058109	0.0981993	0.0147058	0.391342	0.0457673	0.00818045	0.377408	0.0981993	0.0067704	0.0805085	0.00818045	0.00818045	0.139253	0.060703	0.0579621	0.161309	0.157772	0.058109	0.0160279	0.0805085	0.160793	0.0457673	0.0603998	0.089116	0.0156823	0.127345	0.188178	1	0.0156823	0.0037995	0.00702548	0.0246133	0.0934216	0.103784	0.300081	0.300081	0.00702548	0.103784	0.11419	0.258681	0.255264
38	L	0.003296	0.00333414	0.0141795	0.0138089	0.0298677	0.0305123	0.00313487	0.00199112	0.00480657	0.0305123	0.0057598	0.00220284	0.441005	0.00560589	0.00480657	0.0164304	0.00313487	0.441005	0.441005	0.0735269	0.148039	0.00282481	0.0643689	0.0668376	0.00199112	0.990742	0.00313487	0.064435	0.00220284	0.00211478	0.00472278	1	0.00408114	0.00811579	0.0156823	1	0.759743	0.00151209	0.0863724	0.000106162	0.134079	0.0068673	0.0068673	0.00151209	0.134079	0.108407	0.00614711	0.033113
38	V	0.00363231	0.0036791	0.0180128	0.0186489	0.0385583	0.0133864	0.00420544	0.0024105	0.00689932	0.0133864	0.000612432	0.00600709	0.328568	0.00749389	0.00689932	0.0215427	0.00420544	0.328568	0.328568	0.106415	0.196519	0.00179168	0.0879729	0.08858	0.0024105	0.752502	0.00420544	0.0880617	0.00600709	0.0019703	0.006494	0.759743	0.00398691	0.0109921	0.0037995	0.759743	1	0.00223628	0.0562426	0.000439693	0.0958716	0.00998897	0.00998897	0.00223628	0.0958716	0.0742702	0.00956969	0.0154611
57	A	0.0035795	0.0036208	0.0199988	0.0187409	0.032708	0.0334833	0.00290311	0.00523451	0.00540702	0.0334833	0.00323714	0.00670212	0.000280129	0.00304471	0.00540702	0.0335643	0.00290311	0.000280129	0.000280129	0.0135776	0.00774012	0.00404475	0.0124481	0.0115577	0.00523451	0.00153379	0.00290311	0.0124147	0.00670212	0.00599387	0.151755	0.00151209	0.00991994	0.0127912	0.00702548	0.00151209	0.00223628	1	0.0953239	1.94583e-06	0.00519628	0.00306753	0.00306753	1	0.00519628	0.116144	0.0041979	0.0183445
57	D	0.513707	0.510866	0.0372228	0.0285098	0.0022178	0.00165913	0.484777	0.0269441	0.0580878	0.00165913	0.0425159	0.0164644	0.174499	0.0403531	0.0580878	0.0552047	0.484777	0.174499	0.174499	0.0192055	0.00100693	0.024888	0.247314	0.226458	0.0269441	0.0867466	0.484777	0.248873	0.0164644	0.0147726	0.604983	0.0863724	0.0591859	0.102077	0.0246133	0.0863724	0.0562426	0.0953239	1	0.180008	0.626311	0.0472898	0.0472898	0.0953239	0.626311	0.760665	0.00535585	0.107306
57	S	0.00604778	0.0061211	0.03594	0.0336509	0.0407075	0.0425338	0.00484658	0.00972206	0.00987653	0.0425338	0.000538273	0.0117562	0.265975	0.000313027	0.00987653	0.000728728	0.00484658	0.265975	0.265975	0.0224217	0.00974344	0.00952559	0.0176912	0.0162029	0.00972206	0.00011793	0.00484658	0.0176372	0.0117562	0.0111228	0.00420212	0.000106162	0.0141665	0.0235414	0.0934216	0.000106162	0.000439693	1.94583e-06	0.180008	1	0.0058998	0.00514159	0.00514159	1.94583e-06	0.0058998	0.0053247	0.0346394	0.000284141
57	V	0.824449	0.821001	0.156354	0.130898	0.0620478	0.060099	0.768808	0.0107974	0.0371593	0.060099	0.0411923	0.0027335	0.0343168	0.0402615	0.0371593	0.114589	0.768808	0.0343168	0.0343168	0.00065414	0.00332343	0.010164	0.498012	0.456462	0.0107974	0.134947	0.768808	0.50034	0.0027335	0.00230369	0.603825	0.134079	0.0298788	0.0558526	0.103784	0.134079	0.0958716	0.00519628	0.626311	0.0058998	1	0.0357134	0.0357134	0.00519628	1	0.833795	0.0269258	0.20354
58	A	0.0273694	0.0269983	0.097227	0.0945907	0.17519	0.18375	0.0261915	0.0142715	0.0275599	0.18375	0.0254981	0.0178173	0.00989524	0.0222133	0.0275599	0.237085	0.0261915	0.00989524	0.00989524	0.0476823	0.0243119	0.0162411	0.0581891	0.0568792	0.0142715	0.00698196	0.0261915	0.0580194	0.0178173	0.0151758	0.0301362	0.0068673	0.0383649	0.0504445	0.300081	0.0068673	0.00998897	0.00306753	0.0472898	0.00514159	0.0357134	1	1	0.00306753	0.0357134	0.0403081	0.640159	0.115528
58	E	0.0273694	0.0269983	0.097227	0.0945907	0.17519	0.18375	0.0261915	0.0142715	0.0275599	0.18375	0.0254981	0.0178173	0.00989524	0.0222133	0.0275599	0.237085	0.0261915	0.00989524	0.00989524	0.0476823	0.0243119	0.0162411	0.0581891	0.0568792	0.0142715	0.00698196	0.0261915	0.0580194	0.0178173	0.0151758	0.0301362	0.0068673	0.0383649	0.0504445	0.300081	0.0068673	0.00998897	0.00306753	0.0472898	0.00514159	0.0357134	1	1	0.00306753	0.0357134	0.0403081	0.640159	0.115528
60	H	0.0035795	0.0036208	0.0199988	0.0187409	0.032708	0.0334833	0.00290311	0.00523451	0.00540702	0.0334833	0.00323714	0.00670212	0.000280129	0.00304471	0.00540702	0.0335643	0.00290311	0.000280129	0.000280129	0.0135776	0.00774012	0.00404475	0.0124481	0.0115577	0.00523451	0.00153379	0.00290311	0.0124147	0.00670212	0.00599387	0.151755	0.00151209	0.00991994	0.0127912	0.00702548	0.00151209	0.00223628	1	0.0953239	1.94583e-06	0.00519628	0.00306753	0.00306753	1	0.00519628	0.116144	0.0041979	0.0183445
60	S	0.824449	0.821001	0.156354	0.130898	0.0620478	0.060099	0.768808	0.0107974	0.0371593	0.060099	0.0411923	0.0027335	0.0343168	0.0402615	0.0371593	0.114589	0.768808	0.0343168	0.0343168	0.00065414	0.00332343	0.010164	0.498012	0.456462	0.0107974	0.134947	0.768808	0.50034	0.0027335	0.00230369	0.603825	0.134079	0.0298788	0.0558526	0.103784	0.134079	0.0958716	0.00519628	0.626311	0.0058998	1	0.0357134	0.0357134	0.00519628	1	0.833795	0.0269258	0.20354
60	Y	0.691239	0.68803	0.0991693	0.0812655	0.0258792	0.0244242	0.647147	0.0162608	0.0448408	0.0244242	0.0460371	0.00684653	0.0329255	0.0448114	0.0448408	0.0596296	0.647147	0.0329255	0.0329255	0.00514607	0.000337784	0.0146468	0.38388	0.351516	0.0162608	0.109067	0.647147	0.385883	0.00684653	0.0059115	0.795092	0.108407	0.0414699	0.0723566	0.11419	0.108407	0.0742702	0.116144	0.760665	0.0053247	0.833795	0.0403081	0.0403081	0.116144	0.833795	1	0.0328165	0.136819
67	F	0.0198091	0.0191844	0.0563006	0.0733913	0.136146	0.144191	0.0379048	0.0263333	0.00286684	0.144191	0.0377276	0.0139802	0.0315745	0.0335747	0.00286684	0.0948675	0.0379048	0.0315745	0.0315745	0.0556853	0.0373692	0.0123541	0.0629708	0.0842095	0.0263333	0.00629909	0.0379048	0.0633524	0.0139802	0.0113502	0.0432773	0.00614711	0.037378	0.0257829	0.258681	0.00614711	0.00956969	0.0041979	0.00535585	0.0346394	0.0269258	0.640159	0.640159	0.0041979	0.0269258	0.0328165	1	0.172648
67	I	0.161678	0.15964	0.145681	0.159527	0.0188661	0.0155591	0.191363	0.077791	0.146161	0.0155591	0.121057	0.0930517	0.00176067	0.113087	0.146161	0.0220698	0.191363	0.00176067	0.00176067	0.136547	0.0359893	0.0903999	0.021247	0.0275573	0.077791	0.0339956	0.191363	0.0220196	0.0930517	0.0875711	0.118326	0.033113	0.00623973	0.0148787	0.255264	0.033113	0.0154611	0.0183445	0.107306	0.000284141	0.20354	0.115528	0.115528	0.0183445	0.20354	0.136819	0.172648	1
67	L	0.09062	0.0901142	0.0416256	0.0382886	0.0225401	0.0294233	0.0868681	0.17114	0.122153	0.0294233	0.259696	0.164634	0.0335133	0.239117	0.122153	0.00820606	0.0868681	0.0335133	0.0335133	0.318807	0.120243	0.156561	0.00234905	0.00344201	0.17114	0.015964	0.0868681	0.00215056	0.164634	0.149912	0.035515	0.015535	0.00510795	2.55746e-06	0.0136254	0.015535	0.00252864	0.036042	0.0772511	0.0167557	0.11082	0.0797854	0.0797854	0.036042	0.11082	0.0557832	0.131456	0.485874
70	D	0.133506	0.133431	0.0258221	0.0211146	0.167622	0.182533	0.158442	0.0864089	0.0837464	0.182533	0.13148	0.105161	0.0625529	0.118865	0.0837464	0.1043	0.158442	0.0625529	0.0625529	0.176718	0.0465716	0.116859	0.00995341	0.0139665	0.0864089	0.028027	0.158442	0.0101194	0.105161	0.0952739	0.0974936	0.0281773	0.00261154	0.20487	0.00992655	0.0281773	0.00970215	0.0156194	0.15929	0.0365137	0.168936	0.157298	0.157298	0.0156194	0.168936	0.113122	0.209997	0.129123
70	Q	0.14393	0.143692	0.0387286	0.0445554	0.216185	0.206236	0.134806	0.103092	0.106788	0.206236	0.122639	0.0698773	0.0605641	0.138247	0.106788	0.12481	0.134806	0.0605641	0.0605641	0.156939	0.0429642	0.101403	0.0135464	0.0104893	0.103092	0.022877	0.134806	0.0137558	0.0698773	0.0839445	0.172366	0.0230589	0.00197423	0.253345	0.0066885	0.0230589	0.0275377	0.0303497	0.259897	0.0321636	0.174177	0.132315	0.132315	0.0303497	0.174177	0.215846	0.210883	0.0826485
70	R	0.00161764	0.00157386	0.00908767	0.0296124	0.0220223	0.00552389	0.00574471	0.00540078	0.0100128	0.00552389	0.000798203	0.0230766	5.92577e-05	0.00545138	0.0100128	0.00674164	0.00574471	5.92577e-05	5.92577e-05	0.00339568	0.000391295	0.00324963	0.00195079	0.00156761	0.00540078	0.00160767	0.00574471	0.00196714	0.0230766	0.00209402	0.0730142	0.00157589	0.000280368	0.0185879	0.00204311	0.00157589	0.0309459	0.599558	0.0848351	0.000805852	0.000433814	0.00654664	0.00654664	0.599558	0.000433814	0.112982	5.53652e-05	0.0332714
71	A	0.0253243	0.0256182	0.239046	0.248065	0.127364	0.123	0.0226548	0.0230533	0.834646	0.123	0.0347075	0.0268482	0.00933998	0.0325745	0.834646	0.100163	0.0226548	0.00933998	0.00933998	0.051798	0.0298215	0.0148888	0.0623082	0.059277	0.0230533	0.00381098	0.0226548	0.0614627	0.0268482	0.0254103	0.0296106	0.00419481	0.0458052	0.434026	0.084612	0.00419481	0.00558609	0.00573022	0.047774	0.00674063	0.0308038	0.0267174	0.0267174	0.00573022	0.0308038	0.0385632	0.0375794	0.218943
71	E	0.0220333	0.0222899	0.107011	0.103668	0.157769	0.163473	0.0204549	0.0181535	0.0355315	0.163473	0.0112049	0.0209551	0.00368764	0.00967984	0.0355315	0.197031	0.0204549	0.00368764	0.00368764	0.0473561	0.0223597	0.0183829	0.0501564	0.0484065	0.0181535	0.002177	0.0204549	0.0499894	0.0209551	0.0194302	0.0257231	0.00209272	0.316917	0.0646596	0.0150461	0.00209272	0.00344689	0.00420103	0.0372499	0.00483508	0.0248233	0.000937014	0.000937014	0.00420103	0.0248233	0.0306256	0.0070317	0.154325
71	K	0.0420805	0.0419097	0.191777	0.185088	0.0180177	0.0188699	0.0387295	0.0465211	0.0471515	0.0188699	0.165657	0.0487529	0.0182818	0.174852	0.0471515	0.0418786	0.0387295	0.0182818	0.0182818	0.0779446	0.0546946	0.40662	0.108411	0.104599	0.0465211	0.00697469	0.0387295	0.108829	0.0487529	0.049303	0.0452708	0.00679081	0.128322	0.111105	0.0350183	0.00679081	0.00683727	0.00506272	0.0459118	0.000119921	0.0509803	0.0381259	0.0381259	0.00506272	0.0509803	0.0585198	0.0647377	0.139242
71	R	0.14232	0.142991	0.0537977	0.0465894	0.0159091	0.0189835	0.130197	0.137967	0.113775	0.0189835	0.0161874	0.15268	0.047473	0.0211236	0.113775	0.0589433	0.130197	0.047473	0.047473	0.00644768	0.168682	0.114697	0.350255	0.336564	0.137967	0.0202125	0.130197	0.349155	0.15268	0.148238	0.160429	0.0203876	0.269248	0.000426409	0.0182441	0.0203876	0.0251951	0.0237742	0.208194	0.00911728	0.169379	0.0858053	0.0858053	0.0237742	0.169379	0.203358	0.158337	0.084494
74	A	0.321204	0.32026	0.000180205	3.93247e-05	0.0149114	0.0161984	0.302514	0.0537005	0.0836457	0.0161984	0.0365211	0.0391792	0.0175669	0.0351284	0.0836457	0.00502362	0.302514	0.0175669	0.0175669	0.0302629	0.0673501	0.271311	0.0455891	0.0377061	0.0537005	0.00960297	0.302514	0.0458526	0.0391792	0.0377419	0.385982	0.00992421	0.0542678	0.163062	0.0659226	0.00992421	0.0111874	0.0673266	0.338522	0.0199087	0.236633	0.0667233	0.0667233	0.0673266	0.236633	0.318751	0.0182041	0.000288118
74	E	3.23484e-06	5.57335e-06	0.0166644	0.0384255	0.000816778	0.000856472	0.0107522	0.00719555	0.00961951	0.000856472	0.0182875	0.00023869	0.000427286	0.0191721	0.00961951	0.00172546	0.0107522	0.000427286	0.000427286	0.00607824	0.0105861	2.85629e-05	0.00653489	0.0240566	0.00719555	0.00301611	0.0107522	0.00650115	0.00023869	0.000387111	0.0449598	0.00297295	0.00412654	0.0191296	0.00227373	0.00297295	0.00301501	0.490637	0.0528721	0.000336377	0.000603165	0.00483434	0.00483434	0.490637	0.000603165	0.0692523	0.000216356	0.0462073
74	L	0.00619365	0.00625114	0.0265547	0.0249727	0.0470845	0.0482938	0.00525673	0.00593592	0.00662569	0.0482938	0.00603083	0.00702032	0.532741	0.00569515	0.00662569	0.0126137	0.00525673	0.532741	0.532741	0.0138294	0.00535564	0.00663518	0.0129921	0.0119783	0.00593592	3.69959e-06	0.00525673	0.0129548	0.00702032	0.00683275	0.00383314	2.09086e-06	0.00800316	0.0151419	0.060063	2.09086e-06	6.86478e-05	0.00012753	0.085455	0.51329	0.00547034	0.00342319	0.00342319	0.00012753	0.00547034	0.00423795	0.100877	0.00954553
74	Q	0.932991	0.929474	0.214318	0.222109	0.110208	0.106656	1	0.00799717	0.0278269	0.106656	0.0338074	0.0106076	0.00895194	0.0320823	0.0278269	0.0855833	1	0.00895194	0.00895194	0.0386897	0.0125131	0.0219894	0.381543	0.400252	0.00799717	0.00275619	1	0.383682	0.0106076	0.00957262	0.807616	0.00313487	0.0406447	0.041691	0.0805085	0.00313487	0.00420544	0.00290311	0.484777	0.00484658	0.768808	0.0261915	0.0261915	0.00290311	0.768808	0.647147	0.0379048	0.191363
74	R	0.0219091	0.0215314	0.0845494	0.0811068	0.152214	0.152125	0.020005	0.0204682	0.0179204	0.152125	0.0184204	0.021033	0.00673179	0.0192516	0.0179204	0.194038	0.020005	0.00673179	0.00673179	0.329658	0.0223473	0.902313	0.0493081	0.0472025	0.0204682	0.00233556	0.020005	0.04982	0.021033	0.0220858	0.02372	0.00226088	0.410181	0.0445574	0.0564073	0.00226088	0.00187331	0.00287637	0.0397414	0.00815466	0.0249388	0.0158791	0.0158791	0.00287637	0.0249388	0.0291642	0.0289581	0.0805919
96	E	0.00835221	0.00850016	0.194679	0.197897	0.114219	0.111941	0.00799717	1	0.0296587	0.111941	0.0206112	0.865811	0.00760542	0.0198484	0.0296587	0.0925314	0.00799717	0.00760542	0.00760542	0.355879	0.763046	0.0185973	0.367058	0.378907	1	0.00206288	0.00799717	0.365656	0.865811	0.929724	0.0130558	0.00199112	0.0484243	0.31401	0.058109	0.00199112	0.0024105	0.00523451	0.0269441	0.00972206	0.0107974	0.0142715	0.0142715	0.00523451	0.0107974	0.0162608	0.0263333	0.077791
96	H	0.105623	0.106059	0.171783	0.180928	0.575622	0.599019	0.100731	0.158848	0.251606	0.599019	0.239749	0.146189	0.0498827	0.228491	0.251606	0.481248	0.100731	0.0498827	0.0498827	0.00126421	0.102389	0.0895767	8.58266e-05	0.000415645	0.158848	0.0190896	0.100731	8.38124e-05	0.146189	0.137379	0.128112	0.0193437	0.23544	0.494391	0.00525704	0.0193437	0.00598477	0.0220278	0.194329	0.0243482	0.130534	0.102714	0.102714	0.0220278	0.130534	0.160975	0.0823292	0.0196146
96	Q	0.0313842	0.0311664	0.259448	0.267422	0.13119	0.153276	0.0292821	0.0302318	0.950508	0.153276	0.0251493	0.0168003	0.0127926	0.040523	0.950508	0.123115	0.0292821	0.0127926	0.0127926	0.0467417	0.0208259	0.0190668	0.057517	0.0552844	0.0302318	0.00456861	0.0292821	0.0573035	0.0168003	0.0318943	0.0375407	0.00492973	0.0561803	0.482541	0.0821818	0.00492973	0.000579362	0.00668822	0.0612334	0.0106267	0.0378657	0.0307983	0.0307983	0.00668822	0.0378657	0.0470227	0.0042661	0.131153
96	Y	0.0323671	0.0326823	0.126501	0.123966	0.133575	0.12843	0.0315201	0.0199185	0.0372745	0.12843	0.938965	0.0223921	0.0124223	0.991972	0.0372745	0.1008	0.0315201	0.0124223	0.0124223	0.0592931	0.0289507	0.0214921	0.0690591	0.0680891	0.0199185	0.00623115	0.0315201	0.0688543	0.0223921	0.020531	0.035217	0.00610216	0.0504469	0.0669632	0.378615	0.00610216	0.00796241	0.00296309	0.0405065	0.000374211	0.0401899	0.0227685	0.0227685	0.00296309	0.0401899	0.0446115	0.0339139	0.111233
98	E	0.364456	0.361896	0.00488596	0.00204683	0.307825	0.298678	0.336487	0.0334438	0.082989	0.298678	0.419542	0.0217491	0.027382	0.450366	0.082989	0.236439	0.336487	0.027382	0.027382	0.0957387	0.0490105	0.0331033	0.0722915	0.0598081	0.0334438	0.0109175	0.336487	0.0731527	0.0217491	0.0193766	0.245969	0.0113077	0.0896782	0.136422	0.0794592	0.0113077	0.0138036	0.00791343	0.139941	0.00547077	0.268401	0.0606559	0.0606559	0.00791343	0.268401	0.204277	0.0648906	0.000965831
98	K	0.364456	0.361896	0.00488596	0.00204683	0.307825	0.298678	0.336487	0.0334438	0.082989	0.298678	0.419542	0.0217491	0.027382	0.450366	0.082989	0.236439	0.336487	0.027382	0.027382	0.0957387	0.0490105	0.0331033	0.0722915	0.0598081	0.0334438	0.0109175	0.336487	0.0731527	0.0217491	0.0193766	0.245969	0.0113077	0.0896782	0.136422	0.0794592	0.0113077	0.0138036	0.00791343	0.139941	0.00547077	0.268401	0.0606559	0.0606559	0.00791343	0.268401	0.204277	0.0648906	0.000965831
104	A	0.364456	0.361896	0.00488596	0.00204683	0.307825	0.298678	0.336487	0.0334438	0.082989	0.298678	0.419542	0.0217491	0.027382	0.450366	0.082989	0.236439	0.336487	0.027382	0.027382	0.0957387	0.0490105	0.0331033	0.0722915	0.0598081	0.0334438	0.0109175	0.336487	0.0731527	0.0217491	0.0193766	0.245969	0.0113077	0.0896782	0.136422	0.0794592	0.0113077	0.0138036	0.00791343	0.139941	0.00547077	0.268401	0.0606559	0.0606559	0.00791343	0.268401	0.204277	0.0648906	0.000965831
104	S	0.364456	0.361896	0.00488596	0.00204683	0.307825	0.298678	0.336487	0.0334438	0.082989	0.298678	0.419542	0.0217491	0.027382	0.450366	0.082989	0.236439	0.336487	0.027382	0.027382	0.0957387	0.0490105	0.0331033	0.0722915	0.0598081	0.0334438	0.0109175	0.336487	0.0731527	0.0217491	0.0193766	0.245969	0.0113077	0.0896782	0.136422	0.0794592	0.0113077	0.0138036	0.00791343	0.139941	0.00547077	0.268401	0.0606559	0.0606559	0.00791343	0.268401	0.204277	0.0648906	0.000965831
112	H	0.00316363	0.00320218	0.0187257	0.0175252	0.030034	0.0317101	0.00253215	0.00484085	0.00532469	0.0317101	0.0031839	0.00625012	0.000110916	0.0026054	0.00532469	0.0353436	0.00253215	0.000110916	0.000110916	0.0139676	0.00722179	0.00478395	0.0113742	0.0105285	0.00484085	0.00145868	0.00253215	0.0113427	0.00625012	0.00556916	0.14681	0.0014377	0.0110264	0.0122481	0.00589949	0.0014377	0.00213887	0.956398	0.0931602	2.44428e-06	0.00467026	0.00268739	0.00268739	0.956398	0.00467026	0.112439	0.00362979	0.0169625
112	Y	0.00316363	0.00320218	0.0187257	0.0175252	0.030034	0.0317101	0.00253215	0.00484085	0.00532469	0.0317101	0.0031839	0.00625012	0.000110916	0.0026054	0.00532469	0.0353436	0.00253215	0.000110916	0.000110916	0.0139676	0.00722179	0.00478395	0.0113742	0.0105285	0.00484085	0.00145868	0.00253215	0.0113427	0.00625012	0.00556916	0.14681	0.0014377	0.0110264	0.0122481	0.00589949	0.0014377	0.00213887	0.956398	0.0931602	2.44428e-06	0.00467026	0.00268739	0.00268739	0.956398	0.00467026	0.112439	0.00362979	0.0169625
120	N	0.0329567	0.0332858	0.132241	0.130947	0.114468	0.136747	0.0330992	0.0205727	0.0400988	0.136747	0.990694	0.00840738	0.0129087	0.939788	0.0400988	0.107751	0.0330992	0.0129087	0.0129087	0.0392001	0.0138454	0.020208	0.0500182	0.0498729	0.0205727	0.00636388	0.0330992	0.0498395	0.00840738	0.020389	0.0376457	0.00622845	0.0502547	0.0710368	0.393673	0.00622845	0.000514706	0.00356355	0.0430073	0.000605106	0.0409382	0.0259623	0.0259623	0.00356355	0.0409382	0.0462749	0.0378968	0.118545
120	S	0.0329567	0.0332858	0.132241	0.130947	0.114468	0.136747	0.0330992	0.0205727	0.0400988	0.136747	0.990694	0.00840738	0.0129087	0.939788	0.0400988	0.107751	0.0330992	0.0129087	0.0129087	0.0392001	0.0138454	0.020208	0.0500182	0.0498729	0.0205727	0.00636388	0.0330992	0.0498395	0.00840738	0.020389	0.0376457	0.00622845	0.0502547	0.0710368	0.393673	0.00622845	0.000514706	0.00356355	0.0430073	0.000605106	0.0409382	0.0259623	0.0259623	0.00356355	0.0409382	0.0462749	0.0378968	0.118545
133	L	0.0306977	0.0304639	0.281261	0.291505	0.150451	0.144584	0.0277019	0.0295365	0.998523	0.144584	0.0409357	0.0343622	0.0122829	0.0379127	0.998523	0.115826	0.0277019	0.0122829	0.0122829	0.0673881	0.0378822	0.0201688	0.0767626	0.0733532	0.0295365	0.00441852	0.0277019	0.0765213	0.0343622	0.0321587	0.0350897	0.0047852	0.0562721	0.51341	0.097768	0.0047852	0.00686993	0.0059242	0.0584755	0.00983339	0.0369947	0.0274347	0.0274347	0.0059242	0.0369947	0.045266	0.00281302	0.146962
133	R	0.0306977	0.0304639	0.281261	0.291505	0.150451	0.144584	0.0277019	0.0295365	0.998523	0.144584	0.0409357	0.0343622	0.0122829	0.0379127	0.998523	0.115826	0.0277019	0.0122829	0.0122829	0.0673881	0.0378822	0.0201688	0.0767626	0.0733532	0.0295365	0.00441852	0.0277019	0.0765213	0.0343622	0.0321587	0.0350897	0.0047852	0.0562721	0.51341	0.097768	0.0047852	0.00686993	0.0059242	0.0584755	0.00983339	0.0369947	0.0274347	0.0274347	0.0059242	0.0369947	0.045266	0.00281302	0.146962
140	A	0.228518	0.227308	0.999155	0.969312	0.544294	0.529365	0.214488	0.194834	0.280412	0.529365	0.134346	0.18057	0.0424354	0.127971	0.280412	0.42768	0.214488	0.0424354	0.0424354	0.00656336	0.109439	0.0624841	0.363973	0.349428	0.194834	0.0132553	0.214488	0.364866	0.18057	0.205778	0.132442	0.0141411	0.179208	0.568566	0.339058	0.0141411	0.0179632	0.0207259	0.036984	0.0358515	0.156549	0.0969777	0.0969777	0.0207259	0.156549	0.0986605	0.0560841	0.146156
140	T	0.228518	0.227308	0.999155	0.969312	0.544294	0.529365	0.214488	0.194834	0.280412	0.529365	0.134346	0.18057	0.0424354	0.127971	0.280412	0.42768	0.214488	0.0424354	0.0424354	0.00656336	0.109439	0.0624841	0.363973	0.349428	0.194834	0.0132553	0.214488	0.364866	0.18057	0.205778	0.132442	0.0141411	0.179208	0.568566	0.339058	0.0141411	0.0179632	0.0207259	0.036984	0.0358515	0.156549	0.0969777	0.0969777	0.0207259	0.156549	0.0986605	0.0560841	0.146156
142	M	0.0306977	0.0304639	0.281261	0.291505	0.150451	0.144584	0.0277019	0.0295365	0.998523	0.144584	0.0409357	0.0343622	0.0122829	0.0379127	0.998523	0.115826	0.0277019	0.0122829	0.0122829	0.0673881	0.0378822	0.0201688	0.0767626	0.0733532	0.0295365	0.00441852	0.0277019	0.0765213	0.0343622	0.0321587	0.0350897	0.0047852	0.0562721	0.51341	0.097768	0.0047852	0.00686993	0.0059242	0.0584755	0.00983339	0.0369947	0.0274347	0.0274347	0.0059242	0.0369947	0.045266	0.00281302	0.146962
142	V	0.0306977	0.0304639	0.281261	0.291505	0.150451	0.144584	0.0277019	0.0295365	0.998523	0.144584	0.0409357	0.0343622	0.0122829	0.0379127	0.998523	0.115826	0.0277019	0.0122829	0.0122829	0.0673881	0.0378822	0.0201688	0.0767626	0.0733532	0.0295365	0.00441852	0.0277019	0.0765213	0.0343622	0.0321587	0.0350897	0.0047852	0.0562721	0.51341	0.097768	0.0047852	0.00686993	0.0059242	0.0584755	0.00983339	0.0369947	0.0274347	0.0274347	0.0059242	0.0369947	0.045266	0.00281302	0.146962
149	H	0.117992	0.116673	0.532826	0.513034	0.966928	0.992459	0.107815	0.11216	0.145262	0.992459	0.132451	0.127022	0.0832866	0.125123	0.145262	0.796408	0.107815	0.0832866	0.0832866	0.00413639	0.0593159	0.124846	0.19142	0.181148	0.11216	0.0300047	0.107815	0.192322	0.127022	0.1208	0.048666	0.031105	0.343683	0.309524	0.0145691	0.031105	0.0136838	0.0350619	0.00157989	0.0427531	0.0605917	0.183601	0.183601	0.0350619	0.0605917	0.0241755	0.143421	0.016592
149	Q	0.117992	0.116673	0.532826	0.513034	0.966928	0.992459	0.107815	0.11216	0.145262	0.992459	0.132451	0.127022	0.0832866	0.125123	0.145262	0.796408	0.107815	0.0832866	0.0832866	0.00413639	0.0593159	0.124846	0.19142	0.181148	0.11216	0.0300047	0.107815	0.192322	0.127022	0.1208	0.048666	0.031105	0.343683	0.309524	0.0145691	0.031105	0.0136838	0.0350619	0.00157989	0.0427531	0.0605917	0.183601	0.183601	0.0350619	0.0605917	0.0241755	0.143421	0.016592
180	L	0.0323671	0.0326823	0.126501	0.123966	0.133575	0.12843	0.0315201	0.0199185	0.0372745	0.12843	0.938965	0.0223921	0.0124223	0.991972	0.0372745	0.1008	0.0315201	0.0124223	0.0124223	0.0592931	0.0289507	0.0214921	0.0690591	0.0680891	0.0199185	0.00623115	0.0315201	0.0688543	0.0223921	0.020531	0.035217	0.00610216	0.0504469	0.0669632	0.378615	0.00610216	0.00796241	0.00296309	0.0405065	0.000374211	0.0401899	0.0227685	0.0227685	0.00296309	0.0401899	0.0446115	0.0339139	0.111233
180	V	0.0387031	0.0390802	0.153985	0.149993	0.073525	0.0689396	0.0369763	0.0251637	0.0449966	0.0689396	0.789687	0.0290676	0.0235908	0.839346	0.0449966	0.116815	0.0369763	0.0235908	0.0235908	0.0713833	0.0340062	0.0267783	0.0818497	0.0799328	0.0251637	0.00506664	0.0369763	0.081606	0.0290676	0.0264701	0.0402199	0.00493052	0.059417	0.0826007	0.444985	0.00493052	0.00744221	0.00278716	0.00546874	0.0678745	0.0453005	0.0269748	0.0269748	0.00278716	0.0453005	0.0493724	0.00272054	0.129529
180	x	0.00452153	0.0045657	0.0201101	0.0188807	0.0364691	0.0383034	0.00380031	0.00405941	0.00558342	0.0383034	0.00542511	0.00539006	0.436358	0.00471004	0.00558342	0.0110063	0.00380031	0.436358	0.436358	0.00870869	0.00352662	0.00400494	0.00902202	0.00825619	0.00405941	8.25832e-05	0.00380031	0.00899432	0.00539006	0.00474441	0.00339416	9.13754e-05	0.0062778	0.0116687	0.0463295	9.13754e-05	2.04784e-05	1.01607e-05	0.0883838	0.505285	0.00344145	0.0029654	0.0029654	1.01607e-05	0.00344145	0.00320342	0.097069	0.0126372
181	M	0.939776	0.936115	0.203089	0.170535	0.0984233	0.123638	0.87103	0.00884722	0.0332257	0.123638	0.0177392	0.00064199	0.0104087	0.0351239	0.0332257	0.099164	0.87103	0.0104087	0.0104087	0.0102662	0.00306534	0.00639256	0.440423	0.394987	0.00884722	0.00302382	0.87103	0.44266	0.00064199	0.00102728	0.692718	0.00338861	0.024419	0.0486262	0.0664423	0.00338861	0.00355254	0.00421428	0.473629	0.00668422	0.772909	0.0305875	0.0305875	0.00421428	0.772909	0.643435	0.0230221	0.140048
181	T	0.783665	0.780279	0.134018	0.110488	0.0470603	0.0628362	0.728505	0.0131706	0.0409509	0.0628362	0.0242415	3.991e-05	0.0307824	0.0418997	0.0409509	0.11537	0.728505	0.0307824	0.0307824	0.0178949	0.00585938	0.0102624	0.343279	0.307449	0.0131706	0.00230854	0.728505	0.34521	3.991e-05	0.0034216	0.577317	0.00258959	0.0322996	0.063532	0.0237958	0.00258959	0.00294494	0.003899	0.593321	0.0463077	0.646048	0.0349979	0.0349979	0.003899	0.646048	0.535974	0.000219595	0.0937583
181	x	0.00452153	0.0045657	0.0201101	0.0188807	0.0364691	0.0383034	0.00380031	0.00405941	0.00558342	0.0383034	0.00542511	0.00539006	0.436358	0.00471004	0.00558342	0.0110063	0.00380031	0.436358	0.436358	0.00870869	0.00352662	0.00400494	0.00902202	0.00825619	0.00405941	8.25832e-05	0.00380031	0.00899432	0.00539006	0.00474441	0.00339416	9.13754e-05	0.0062778	0.0116687	0.0463295	9.13754e-05	2.04784e-05	1.01607e-05	0.0883838	0.505285	0.00344145	0.0029654	0.0029654	1.01607e-05	0.00344145	0.00320342	0.097069	0.0126372
189	R	0.0057635	0.00535378	0.0344053	0.0322302	0.0609944	0.0631144	0.00462523	0.00978411	0.0090907	0.0631144	0.00807613	0.0116762	0.350075	0.00737402	0.0090907	0.00025259	0.00462523	0.350075	0.350075	0.0226847	0.00997966	0.00949773	0.0169582	0.0155452	0.00978411	0.000191087	0.00462523	0.0175206	0.0116762	0.0111268	0.0037558	0.000176813	0.0110554	0.0211657	0.0806154	0.000176813	0.000521245	1.07918e-05	0.137371	0.785522	0.00582816	0.00636018	0.00636018	1.07918e-05	0.00582816	0.00498671	0.051604	3.27105e-06
189	x	0.00451228	0.00412995	0.030185	0.0282545	0.0541339	0.0569884	0.00354874	0.00857949	0.00861247	0.0569884	0.00788651	0.0108919	0.289266	0.00677087	0.00861247	1.44142e-05	0.00354874	0.289266	0.289266	0.0192525	0.00892723	0.00758761	0.0142947	0.0130573	0.00857949	6.86038e-05	0.00354874	0.0148391	0.0108919	0.0097774	0.00361554	6.02783e-05	0.00870069	0.0192339	0.0697858	6.02783e-05	0.000543014	0.000139297	0.129568	0.735595	0.00433884	0.00615626	0.00615626	0.000139297	0.00433884	0.00447726	0.0501222	1.34591e-05
231	Q	0.0049735	0.00461222	0.0345397	0.033765	0.0640224	0.0358914	0.00467685	0.0088543	0.0109447	0.0358914	2.97095e-05	1.01031e-05	0.240395	0.00878909	0.0109447	0.00105543	0.00467685	0.240395	0.240395	0.00289998	3.47767e-06	0.00593221	0.00231718	0.00210979	0.0088543	0.000133545	0.00467685	0.00251937	1.01031e-05	0.00900985	0.00529318	0.00012086	0.00852299	0.0225255	0.081117	0.00012086	0.0313644	0.000485399	0.0997937	0.613729	0.00494875	0.00913344	0.00913344	0.000485399	0.00494875	0.0056722	0.0333526	0.00108214
231	x	0.00451228	0.00412995	0.030185	0.0282545	0.0541339	0.0569884	0.00354874	0.00857949	0.00861247	0.0569884	0.00788651	0.0108919	0.289266	0.00677087	0.00861247	1.44142e-05	0.00354874	0.289266	0.289266	0.0192525	0.00892723	0.00758761	0.0142947	0.0130573	0.00857949	6.86038e-05	0.00354874	0.0148391	0.0108919	0.0097774	0.00361554	6.02783e-05	0.00870069	0.0192339	0.0697858	6.02783e-05	0.000543014	0.000139297	0.129568	0.735595	0.00433884	0.00615626	0.00615626	0.000139297	0.00433884	0.00447726	0.0501222	1.34591e-05
233	R	0.102446	0.101895	0.449711	0.434252	0.819865	0.840822	0.0946851	0.0911521	0.123193	0.840822	0.11337	0.102618	0.00324697	0.107486	0.123193	0.843279	0.0946851	0.00324697	0.00324697	0.0158672	0.0433439	0.159393	0.155256	0.147492	0.0911521	0.0333927	0.0946851	0.155407	0.102618	0.0975193	0.0401062	0.0345019	0.410755	0.259616	7.4808e-05	0.0345019	0.0165835	0.0361777	0.0358458	0.0211343	0.0485676	0.221255	0.221255	0.0361777	0.0485676	0.0168956	0.0881485	0.0175446
233	T	0.114619	0.113307	0.520965	0.501647	0.948357	0.974908	0.104709	0.109158	0.143246	0.974908	0.131764	0.124504	0.0669391	0.123811	0.143246	0.804902	0.104709	0.0669391	0.0669391	0.00502675	0.057303	0.128021	0.185494	0.1755	0.109158	0.0308668	0.104709	0.186389	0.124504	0.117577	0.0478118	0.0319805	0.350402	0.303522	0.0116976	0.0319805	0.0137404	0.0330035	0.0024431	0.0329088	0.0578447	0.18548	0.18548	0.0330035	0.0578447	0.0232394	0.140636	0.0171605
233	x	0.00451228	0.00412995	0.030185	0.0282545	0.0541339	0.0569884	0.00354874	0.00857949	0.00861247	0.0569884	0.00788651	0.0108919	0.289266	0.00677087	0.00861247	1.44142e-05	0.00354874	0.289266	0.289266	0.0192525	0.00892723	0.00758761	0.0142947	0.0130573	0.00857949	6.86038e-05	0.00354874	0.0148391	0.0108919	0.0097774	0.00361554	6.02783e-05	0.00870069	0.0192339	0.0697858	6.02783e-05	0.000543014	0.000139297	0.129568	0.735595	0.00433884	0.00615626	0.00615626	0.000139297	0.00433884	0.00447726	0.0501222	1.34591e-05
[truncated: 46 more columns]
